# Supplementary material for: CBL0137 impairs homologous recombination repair and sensitizes high-grade serous ovarian carcinoma to PARP inhibitors
Source: J Exp Clin Cancer Res. 2022 Dec 21;41:355. doi: 10.1186/s13046-022-02570-4 (PMC9769062; doi:10.1186/s13046-022-02570-4)
Supplement: Supplementary file 3 — Additional file 3: Supplementary figs. T1 – T8. [file 13046_2022_2570_MOESM3_ESM.xlsx]

## Sheet: Table S1
Cell lines	BRCA1/2 Mutation Status	HR Status
OVCAR-3	Wildtype	HR Proficient
OVCAR-4	Wildtype	HR Proficient
OVCAR-8	BRCA1 hypermethylation	HR Proficient
PEO1	BRCA2 mutation	HR Deficient
PEO4	Wildtype	HR Proficient
Kuramochi	BRCA2 mutation	HR Deficient
IGROV1	BRCA1/2 mutation	HR Deficient
CAOV3	Wildtype	HR Proficient
OAW42	Wildtype	HR Proficient
OV90	Wildtype	HR Proficient
PDX lines	BRCA1/2 Mutation Status
DF20	Unknown
DF68	BRCA1 mutation
DF86	BRCA1 mutation
DF101	BRCA1 mutation
DF149	Wildtype
DF181	Wildtype
Table S1: BRCA gene mutation and HR status in HGSC cell lines and patient-derived tumour cells.

## Sheet: Table S2
Antibody	Source	Cat #
SSRP1	BioLegend	609702
PARP1	Cell Signalling	9542S
pKAP1	Bethyl Laboratories	A300-767A
CHK1	Cell signalling	2360
pCHK1 S345	Cell signalling	2341
RPA32	Abcam	ab2175
pRPA32 S4/S8	Bethyl Laboratories	A300-245A
ɣH2A.X	Abcam	ab11174
Histone H3	Cell signalling	9715S
Vinculin	Cell signaling	13901
Actin	BD Biosciences	612656
MCL1	Abcam	Ab32087
BIM	Cell signalling	2933P
Cleaved Caspase-3	Cell Signalling	9664T
Table S2: List of the antibodies.

## Sheet: Table S3
Gene name	Primer direction	Primer sequence (5’ - 3’)
BRCA1	Forward	TAC CCA GAG CAG AGG GTG AAG
BRCA1	Reverse	GAA AGG GCC TTC ACA GTG TCC
BRCA2	Forward	ATC TGT CCC CTC ACG CTT CTC
BRCA2	Reverse	AGA CAC GCT GCA ACA AAG CAG
RAD51	Forward	TCT GGG TCT TCC CAG TTC GGA
RAD51	Reverse	AAC ACA GAC CAC CAG ACC CAG
MYC	Forward	GCAGCTGCTTAGACGCTGGATTTT
MYC	Reverse	GTTCTCCTCCTCGTCGCAGTAGAAATA
PALB2	Forward	GAGGAGAAGGAAAAGTTAAAGGAGA
PALB2	Reverse	TCTTTGGGCACGCTGAAGG
L32	Forward	CAGGGTTCGTAGAAGATTCAAGGG
L32	Reverse	CTTGGAGGAAAACATTGTGAGCGATC
Table S3: List of the RT-qPCR primers.

## Sheet: Table S4
Table S4: Results from differential expression analysis of CBL0137-treated compared to DMSO-treated DF149 cells. Genes sorted by p-value, and differentially expressed genes defined by FDR < 0.05.
Gene Name	Associated Gene Name	logFC	unshrunk.logFC	logCPM	PValue	FDR
ENSG00000107984	DKK1	-4.29986095020125	-4.30004162718089	9.19550534905169	3.02923628686636e-15	3.40434276797911e-11
ENSG00000067082	KLF6	-4.65696165004061	-4.65898215433519	6.08793565937835	5.07656243361037e-15	3.40434276797911e-11
ENSG00000002587	HS3ST1	-4.00798030828401	-4.00963093108408	5.72858608796248	1.09665607892004e-14	4.9027837768252e-11
ENSG00000163435	ELF3	-3.64191765030647	-3.64248222609893	6.89499835280386	1.51464507114041e-14	5.07860492353381e-11
ENSG00000134294	SLC38A2	-3.73895729107874	-3.74007861839926	6.01210800834481	3.97593966352319e-14	9.20589690218797e-11
ENSG00000181467	RAP2B	-3.66017420403041	-3.66123348365947	6.01391971096818	4.1183553096576e-14	9.20589690218797e-11
ENSG00000177613	CSTF2T	-3.30959308128939	-3.30987534863992	7.55453621857376	9.86164616724403e-14	1.88949140564396e-10
ENSG00000125968	ID1	-3.45912376213943	-3.45943980307147	7.5428560697324	1.42374507092586e-13	2.3869086114072e-10
ENSG00000177971	IMP3	-3.24060726061315	-3.24192543927221	5.27963783535817	1.62731986823844e-13	2.42506823031266e-10
ENSG00000156427	FGF18	-3.33261457195873	-3.33344108282349	6.03819715994799	1.98600346195341e-13	2.66362784317192e-10
ENSG00000188042	ARL4C	-3.03974144657729	-3.04049511205847	5.87170030904132	2.58396984698814e-13	3.07548107503486e-10
ENSG00000115008	IL1A	-3.91862985457973	-3.92141486027274	4.90016918449368	2.91262266147279e-13	3.07548107503486e-10
ENSG00000170779	CDCA4	-3.00070318165842	-3.00162469559212	5.5453212612702	3.01396147128782e-13	3.07548107503486e-10
ENSG00000168040	FADD	-3.3374572247253	-3.33930469145154	4.89917860005873	3.21031427456666e-13	3.07548107503486e-10
ENSG00000173334	TRIB1	-4.01133331145107	-4.01299086525554	5.72546587341631	3.55586843553312e-13	3.14685118865624e-10
ENSG00000166592	RRAD	-3.51941466750077	-3.52008843944507	6.51726241656294	3.75407239923202e-13	3.14685118865624e-10
ENSG00000164736	SOX17	-4.17585652366943	-4.17648292429824	7.28195006617184	4.09561695792199e-13	3.23120086115587e-10
ENSG00000137040	RANBP6	-3.55110804712951	-3.55432539712448	4.32977312691694	4.79600486317357e-13	3.57355651249355e-10
ENSG00000168906	MAT2A	-2.85239859926496	-2.85299135693318	6.02382836602493	5.61771487664293e-13	3.96551536450184e-10
ENSG00000111859	NEDD9	-3.28854824877669	-3.28962488471562	5.61787729200886	7.42925325003937e-13	4.78485939985626e-10
ENSG00000198642	KLHL9	-3.51352831188595	-3.51681105825262	4.26435760256413	7.49195104361628e-13	4.78485939985626e-10
ENSG00000189143	CLDN4	-2.79599915754406	-2.79621025846481	7.44413689064925	1.04611221817662e-12	6.27845771734645e-10
ENSG00000167173	C15orf39	-3.72790406313483	-3.72993271222443	5.15564444857399	1.07668153518467e-12	6.27845771734645e-10
ENSG00000131746	TNS4	-3.09162112125165	-3.09273683012452	5.367252670234	1.15509019717123e-12	6.45502905185857e-10
ENSG00000076053	RBM7	-2.97347576369615	-2.97475307594972	5.05464877940019	1.84859929576321e-12	9.56141435617578e-10
ENSG00000115963	RND3	-3.21715853488958	-3.21774864892945	6.40462873681679	1.89116324898297e-12	9.56141435617578e-10
ENSG00000148677	ANKRD1	-3.39786732476689	-3.39950830671121	5.1289209710814	1.92482991065275e-12	9.56141435617578e-10
ENSG00000253719	ATXN7L3B	-2.89270179669035	-2.89403945618056	4.90689481389295	2.05102542085252e-12	9.82441176588357e-10
ENSG00000075426	FOSL2	-2.8910760002256	-2.89152718255651	6.45376677824805	2.14787000776942e-12	9.93352846351842e-10
ENSG00000173848	NET1	-2.66635882435973	-2.66717127226063	5.38094586309144	2.28554851449893e-12	1.02179255588199e-09
ENSG00000177494	ZBED2	-3.35830359360078	-3.36152539648742	4.13730523911123	2.38294900661948e-12	1.0309713573155e-09
ENSG00000158615	PPP1R15B	-2.86852371044857	-2.8697415278083	5.01592749220484	2.64115665181858e-12	1.09369473942662e-09
ENSG00000143507	DUSP10	-3.76956463118601	-3.77579699003919	3.62089935481753	2.69101747696678e-12	1.09369473942662e-09
ENSG00000155324	GRAMD3	-3.50711512579924	-3.51113053239182	3.97689672187479	3.44101259121596e-12	1.34130998075312e-09
ENSG00000182795	C1orf116	-2.52164023475113	-2.52187169290207	7.02484477611587	3.50028700614071e-12	1.34130998075312e-09
ENSG00000120129	DUSP1	-3.16508173374561	-3.16573012912082	6.21558362915985	3.89314796416346e-12	1.4504139026489e-09
ENSG00000141232	TOB1	-2.50671604585796	-2.50703201786493	6.56235826722166	4.38650606334851e-12	1.59004917085487e-09
ENSG00000165527	ARF6	-3.24117404500736	-3.24197515667809	5.98908987446936	5.00728172238426e-12	1.66685204244465e-09
ENSG00000145632	PLK2	-2.37906855264801	-2.37939188245181	6.39304747544478	5.03856916978419e-12	1.66685204244465e-09
ENSG00000163362	C1orf106	-2.70414475400861	-2.70472889136438	5.88957898778561	5.13558563315839e-12	1.66685204244465e-09
ENSG00000171466	ZNF562	-3.08231299852899	-3.08512190377576	4.05232020203078	5.17127937908269e-12	1.66685204244465e-09
ENSG00000124789	NUP153	-3.1759831909787	-3.17689238861322	5.74487229236303	5.21978718928388e-12	1.66685204244465e-09
ENSG00000152684	PELO	-3.28233259737173	-3.28564932139538	4.02112537790814	5.94620836223581e-12	1.85466387335597e-09
ENSG00000102554	KLF5	-2.31696352170042	-2.31707918176795	7.80245322286643	6.14802761603026e-12	1.87403059968632e-09
ENSG00000196371	FUT4	-3.78389851103263	-3.79099171830012	3.45446253125063	6.33254410606467e-12	1.88737959001198e-09
ENSG00000198841	KTI12	-3.56154371667528	-3.56686568173723	3.63523927431677	6.68345160584543e-12	1.94866202038259e-09
ENSG00000064703	DDX20	-2.90989913277894	-2.91202716230691	4.26957405062239	7.7333118203977e-12	2.20679102415264e-09
ENSG00000107372	ZFAND5	-2.44801538759659	-2.44838012749988	6.2948971012054	8.56555732024845e-12	2.39335947456609e-09
ENSG00000119922	IFIT2	-2.77686690005194	-2.77779006622363	5.31494238134059	8.78480151434156e-12	2.40452567163978e-09
ENSG00000143384	MCL1	-2.55918680815584	-2.559404581	7.15183894969907	9.20946244731717e-12	2.43200653276071e-09
ENSG00000023445	BIRC3	-2.90584388295646	-2.90609124738972	7.33050056357302	9.24786259847868e-12	2.43200653276071e-09
ENSG00000148154	UGCG	-2.6706106460467	-2.67131970570122	5.58079601060905	9.91030998733551e-12	2.55609764519507e-09
ENSG00000189114	BLOC1S3	-3.2134763498098	-3.21671150101475	3.98359663326654	1.06294041102359e-11	2.68984090427328e-09
ENSG00000172315	TP53RK	-2.7988004474834	-2.80071339864732	4.3055169816508	1.1371395457949e-11	2.82431770151875e-09
ENSG00000101138	CSTF1	-3.31529907316333	-3.31799822099046	4.34524762753653	1.1928755023982e-11	2.90603704271554e-09
ENSG00000091073	DTX2	-2.99247069771399	-2.99400665748539	4.8100716393396	1.21337663578937e-11	2.90603704271554e-09
ENSG00000177485	ZBTB33	-2.41966565925757	-2.42050486781173	5.07504200041592	1.24670122144357e-11	2.93346610210546e-09
ENSG00000117289	TXNIP	-2.16592484572082	-2.16615864652765	6.6266347195131	1.35700170684645e-11	3.10875532180361e-09
ENSG00000129460	NGDN	-2.93174609560567	-2.93469287030475	3.8318426575785	1.37902285590371e-11	3.10875532180361e-09
ENSG00000130810	PPAN	-3.23608309619878	-3.23690592734614	5.94509864464881	1.3907345609023e-11	3.10875532180361e-09
ENSG00000176532	PRR15	-3.17284599296624	-3.17683575575905	3.65082298646997	1.44559840630734e-11	3.17842062711378e-09
ENSG00000120875	DUSP4	-2.72497166864846	-2.7255701473366	5.87718579858233	1.49100736114697e-11	3.22538560124244e-09
ENSG00000100105	PATZ1	-2.86771262894348	-2.86998515207916	4.133797882729	1.54801471109235e-11	3.29555131828104e-09
ENSG00000139174	PRICKLE1	-3.26319733150444	-3.26810399289961	3.45343228914312	1.58784350111646e-11	3.32752453702719e-09
ENSG00000134644	PUM1	-2.44562582279654	-2.44637880553541	5.25840291452575	1.794680917822e-11	3.70311699535826e-09
ENSG00000143995	MEIS1	-3.05674682165339	-3.0603207366065	3.68902123467651	1.88290217122077e-11	3.82628544248681e-09
ENSG00000136997	MYC	-2.54693361827006	-2.54712358888329	7.33463178466866	1.95676352718553e-11	3.91703170546452e-09
ENSG00000130164	LDLR	-2.3969001144673	-2.39714085369478	6.83521408156608	2.14269913129319e-11	4.22615893366239e-09
ENSG00000137393	RNF144B	-3.41985266298431	-3.42439531993874	3.71730040819266	2.30961247074746e-11	4.4165328065558e-09
ENSG00000137936	BCAR3	-2.80803020001052	-2.80934262398364	4.8468875150032	2.32372129621052e-11	4.4165328065558e-09
ENSG00000134107	BHLHE40	-2.82242385471982	-2.82375526055158	4.84242818286422	2.3380094636554e-11	4.4165328065558e-09
ENSG00000143971	ETAA1	-3.37218756888105	-3.37702277510302	3.5836854457161	2.50430124320422e-11	4.65529725017236e-09
ENSG00000170265	ZNF282	-2.53957728260043	-2.54045884167113	5.13236891094072	2.54967647964868e-11	4.65529725017236e-09
ENSG00000173559	NABP1	-3.44350228781255	-3.44669550700546	4.23504065674074	2.56853561372468e-11	4.65529725017236e-09
ENSG00000006634	DBF4	-2.61475699925466	-2.61569724470047	5.11899165638569	2.62406305239929e-11	4.69252448783723e-09
ENSG00000143322	ABL2	-2.38815754697193	-2.3889111613286	5.19571018330389	2.82802991702413e-11	4.99072858514837e-09
ENSG00000121864	ZNF639	-2.5424750468771	-2.54373487792158	4.62892180777512	3.26062298400608e-11	5.63147911685371e-09
ENSG00000126003	PLAGL2	-2.57544625943878	-2.5764756705754	4.9513034734309	3.27509223914844e-11	5.63147911685371e-09
ENSG00000078401	EDN1	-3.83596073323931	-3.83987229008105	4.3391162245071	3.3866535599189e-11	5.74959462602941e-09
ENSG00000157540	DYRK1A	-2.44829031428181	-2.44968030952568	4.39218132254556	3.49584610241842e-11	5.86078599070448e-09
ENSG00000131263	RLIM	-2.31467901845558	-2.31537761640092	5.22536976492741	3.59284469456747e-11	5.94904111648628e-09
ENSG00000119574	ZBTB45	-2.67156664571722	-2.67386426642933	3.91598227988618	3.73010278668524e-11	6.05640798842553e-09
ENSG00000119917	IFIT3	-2.76556825898485	-2.7662395604177	5.75613653648481	3.74800076826215e-11	6.05640798842553e-09
ENSG00000108753	HNF1B	-2.38252588249013	-2.383666996847	4.60058133995472	3.96514189192985e-11	6.33100988744800e-09
ENSG00000116903	EXOC8	-2.96035446795568	-2.96358799782601	3.73299156665056	4.05118776584487e-11	6.39229768417781e-09
ENSG00000171469	ZNF561	-2.5726972001839	-2.57472943240183	3.98665707939256	4.19401134969242e-11	6.54070700256683e-09
ENSG00000124383	MPHOSPH10	-2.71033262616995	-2.71197040773796	4.43185096973551	4.72389498438683e-11	7.2593221636553e-09
ENSG00000174173	TRMT10C	-2.48870460095742	-2.48976018449991	4.82404592746228	4.80586029238035e-11	7.2593221636553e-09
ENSG00000247626	MARS2	-4.02910572065439	-4.04246563617283	2.81947891341262	4.86694843149889e-11	7.2593221636553e-09
ENSG00000107929	LARP4B	-2.37462210213146	-2.37555002237031	4.88629548224163	4.93990237397376e-11	7.2593221636553e-09
ENSG00000146109	ABT1	-2.24969896098141	-2.25037775640005	5.19413858731594	4.96840408882619e-11	7.2593221636553e-09
ENSG00000136158	SPRY2	-2.8760587970922	-2.87909766591266	3.73140306726032	4.97955293063143e-11	7.2593221636553e-09
ENSG00000142867	BCL10	-2.33384323422059	-2.33512905355202	4.37946544003543	5.17469454660503e-11	7.46268852248029e-09
ENSG00000153767	GTF2E1	-2.72901536922283	-2.73209392436609	3.56494839350716	5.42752333053997e-11	7.74403647970235e-09
ENSG00000164091	WDR82	-2.23211962296602	-2.23263156819041	5.57671138344016	5.5088164271468e-11	7.77728904430451e-09
ENSG00000127666	TICAM1	-2.37193968237699	-2.3723606645142	6.00705598201743	5.72030196527229e-11	7.99173853731583e-09
ENSG00000169018	FEM1B	-2.38526325406253	-2.38636232499182	4.65651744036233	6.38614245143701e-11	8.74647352996042e-09
ENSG00000178074	C2orf69	-2.84198715837948	-2.84542442139956	3.52551343379137	6.49100097414556e-11	8.74647352996042e-09
ENSG00000143033	MTF2	-2.63237541520905	-2.63413357118019	4.2498814225104	6.51964489160166e-11	8.74647352996042e-09
ENSG00000153714	LURAP1L	-2.88444017916795	-2.8880778589088	3.49058727717864	6.52137901130362e-11	8.74647352996042e-09
ENSG00000150907	FOXO1	-2.84879957393316	-2.85110629577231	4.09253814964148	6.65707298605725e-11	8.84006563257424e-09
ENSG00000118655	DCLRE1B	-2.58670217275431	-2.58922075708666	3.69975959701652	6.93372650050833e-11	9.04140561405048e-09
ENSG00000142252	GEMIN7	-2.66049432024758	-2.66221921858355	4.30914432400084	6.94351907431553e-11	9.04140561405048e-09
ENSG00000139289	PHLDA1	-2.26394158269246	-2.26489412276554	4.7294062473033	7.32724380096461e-11	9.44932633255167e-09
ENSG00000149308	NPAT	-3.46797982923406	-3.47384658412115	3.41006555641269	7.49279784318781e-11	9.57080044503189e-09
ENSG00000152778	IFIT5	-3.0927795438147	-3.09475042612457	4.56472555722692	7.73825842673736e-11	9.72285392218732e-09
ENSG00000130749	ZC3H4	-2.39530624585253	-2.39639130636255	4.68594876097388	7.81486024914404e-11	9.72285392218732e-09
ENSG00000169955	ZNF747	-3.2491023000318	-3.25388884953102	3.47175537509293	7.84672068473198e-11	9.72285392218732e-09
ENSG00000108256	NUFIP2	-2.01230441623792	-2.01259525878098	6.14346563177945	7.90181238829718e-11	9.72285392218732e-09
ENSG00000181026	AEN	-2.54588396538109	-2.54759795916905	4.19839034402506	8.01676145095876e-11	9.77461859820535e-09
ENSG00000143079	CTTNBP2NL	-2.90180596425873	-2.90358069653938	4.51841346346626	8.54430705984861e-11	1.0323986151954e-08
ENSG00000188910	GJB3	-2.90425731251431	-2.90551874583792	5.00050181823211	8.6615304944657e-11	1.03721827671227e-08
ENSG00000169252	ADRB2	-3.79751324925971	-3.81156882616038	2.52428001107009	8.81835669223044e-11	1.04130721831093e-08
ENSG00000147144	CCDC120	-2.13741300378728	-2.13770741772835	6.26388143869326	8.85095607571171e-11	1.04130721831093e-08
ENSG00000085276	MECOM	-2.24063727134539	-2.24108466024237	5.77984129459818	9.09085927155041e-11	1.05951708320931e-08
ENSG00000167747	C19orf48	-2.32414666164801	-2.32440230316809	6.6696525350027	9.16373260157172e-11	1.05951708320931e-08
ENSG00000175920	DOK7	-2.74182609171633	-2.74341212826459	4.50933033072321	9.61994775787634e-11	1.10024563207612e-08
ENSG00000123485	HJURP	-2.38566588183196	-2.38680790172562	4.60243805434727	9.7499437626705e-11	1.10024563207612e-08
ENSG00000198890	PRMT6	-2.15374785070695	-2.15444337110645	5.05498725462908	9.76209590046666e-11	1.10024563207612e-08
ENSG00000121058	COIL	-2.45429779842517	-2.45612448410449	4.01264667341501	1.04094849659162e-10	1.16343343635724e-08
ENSG00000197024	ZNF398	-2.95068973087924	-2.95475180247135	3.40376299903005	1.0520777641977e-10	1.16615429532393e-08
ENSG00000215700	PNRC2	-2.24402372198158	-2.2447064771342	5.18134383476476	1.09891732204942e-10	1.20808845273171e-08
ENSG00000256771	ZNF253	-4.05069740092206	-4.06764875160104	2.514032909554	1.11107641493272e-10	1.2115249493559e-08
ENSG00000189057	FAM111B	-2.21929979113775	-2.22023057325155	4.71325068957645	1.13505729892094e-10	1.22769262041352e-08
ENSG00000118482	PHF3	-2.37143161450528	-2.372314549589	4.95191789708701	1.22653331419501e-10	1.31602118479868e-08
ENSG00000127080	IPPK	-2.42762661408489	-2.42942096711074	4.00813967583673	1.30931412133592e-10	1.37648294485831e-08
ENSG00000143457	GOLPH3L	-2.20767207436611	-2.20868673491068	4.57996351785765	1.31319384886285e-10	1.37648294485831e-08
ENSG00000173065	FAM222B	-2.16653855801137	-2.16712124174308	5.32242078217651	1.31367295661992e-10	1.37648294485831e-08
ENSG00000146757	ZNF92	-2.77816926051194	-2.78227590013131	3.2132241323623	1.3485760686973e-10	1.39303606672973e-08
ENSG00000132669	RIN2	-2.44174099683335	-2.44349766466334	4.05392696148289	1.35509249062863e-10	1.39303606672973e-08
ENSG00000140534	TICRR	-3.39899330126241	-3.4037306045622	3.63908078519688	1.37079917788305e-10	1.39303606672973e-08
ENSG00000174197	MGA	-2.59271693970692	-2.59501617192358	3.83510759150247	1.37101670748825e-10	1.39303606672973e-08
ENSG00000169594	BNC1	-2.34658559991177	-2.34792408948244	4.33748223700028	1.3909389302522e-10	1.40102065789098e-08
ENSG00000119401	TRIM32	-3.09248492893086	-3.09613511516785	3.6930973878424	1.39976713508344e-10	1.40102065789098e-08
ENSG00000197037	ZNF498	-3.23091380055864	-3.23548895338936	3.51932047025242	1.42200732338839e-10	1.41273794231742e-08
ENSG00000085274	MYNN	-2.45385555451449	-2.45603265577403	3.76510619121427	1.43708698288872e-10	1.4172213687135e-08
ENSG00000126822	PLEKHG3	-2.86126929231031	-2.86405449069071	3.83899897950391	1.57632749265158e-10	1.54319009718562e-08
ENSG00000177427	SMCR7	-2.67178067132339	-2.67470316995159	3.57770981551896	1.61098644463472e-10	1.56569204314789e-08
ENSG00000104142	VPS18	-2.20857813454963	-2.2091018934992	5.51933336886799	1.64182310653731e-10	1.58418212265312e-08
ENSG00000146410	FAM54A	-2.7362590897467	-2.7381392503692	4.26658064774808	1.6556166438789e-10	1.58608074483599e-08
ENSG00000143476	DTL	-2.10748621690748	-2.10820112025781	4.96467426485359	1.68010663051472e-10	1.59812695946549e-08
ENSG00000119986	AVPI1	-2.07643474892773	-2.07700910993179	5.24163855336511	1.69518913773532e-10	1.60111807854269e-08
ENSG00000164045	CDC25A	-2.83871619510351	-2.84094478475121	4.13046559366245	1.72904705653032e-10	1.62167686169123e-08
ENSG00000198331	HYLS1	-2.68734778484313	-2.68973146651579	3.88310355913759	1.75765105259353e-10	1.63106675481265e-08
ENSG00000005812	FBXL3	-2.1753648692455	-2.17600656540386	5.19506610867238	1.76338114709092e-10	1.63106675481265e-08
ENSG00000109787	KLF3	-2.0507285485099	-2.05133685747656	5.13322632223966	1.79176141338907e-10	1.64596603262837e-08
ENSG00000142528	ZNF473	-2.71627232227113	-2.71918879485639	3.62952500215963	1.81352918254089e-10	1.65171714618194e-08
ENSG00000185551	NR2F2	-2.03096200844334	-2.0313150248389	5.88610913913106	1.83143771980831e-10	1.65171714618194e-08
ENSG00000143842	SOX13	-2.06047774969754	-2.0607935402449	6.07833160148959	1.83496760200648e-10	1.65171714618194e-08
ENSG00000141448	GATA6	-2.33489533847704	-2.33613175572069	4.43463671877371	1.85086776813745e-10	1.65492256708396e-08
ENSG00000136504	KAT7	-2.05837671329458	-2.0589382433982	5.25567553798251	1.87898224576055e-10	1.65963853892195e-08
ENSG00000139318	DUSP6	-2.61814915384958	-2.6200028342435	4.16171584148072	1.88089067936278e-10	1.65963853892195e-08
ENSG00000173281	PPP1R3B	-3.19109448471753	-3.19565412282792	3.48496420782932	1.94046281064799e-10	1.70101223636672e-08
ENSG00000101544	ADNP2	-2.65179729698934	-2.65339694391972	4.40442798567255	1.9589710806322e-10	1.70608572295059e-08
ENSG00000179021	C3orf38	-2.38324264154171	-2.38465380882853	4.30200980044787	1.98998416267801e-10	1.72191403805403e-08
ENSG00000150347	ARID5B	-2.32183617497818	-2.32316897214629	4.31660421492016	2.04778606280322e-10	1.74736163231928e-08
ENSG00000141026	MED9	-2.86023732890681	-2.86438293699046	3.28413878706546	2.05094211023208e-10	1.74736163231928e-08
ENSG00000152193	RNF219	-2.81525509510086	-2.81921882736315	3.30013061408945	2.06929628371384e-10	1.74736163231928e-08
ENSG00000132825	PPP1R3D	-3.3722242314955	-3.38146046590942	2.68596012900827	2.08397338568429e-10	1.74736163231928e-08
ENSG00000168806	LCMT2	-2.46369100018177	-2.46624654175652	3.55060172523134	2.08453520109666e-10	1.74736163231928e-08
ENSG00000135245	HILPDA	-3.74927672389604	-3.76135814419117	2.68421696021601	2.13259127707779e-10	1.75966169398368e-08
ENSG00000177370	TIMM22	-2.4891323531369	-2.49056878593338	4.38442437782471	2.13540779775708e-10	1.75966169398368e-08
ENSG00000156876	SASS6	-2.82813350036897	-2.83234951572939	3.2283134701417	2.13928426993485e-10	1.75966169398368e-08
ENSG00000198093	ZNF649	-3.41145217030071	-3.4181176274495	3.17266422928536	2.15168891897795e-10	1.75966169398368e-08
ENSG00000144048	DUSP11	-2.34589784656088	-2.34727108824192	4.29743970825607	2.18223183152183e-10	1.76332327123722e-08
ENSG00000175104	TRAF6	-3.72921401593972	-3.74321799227798	2.46095187912007	2.18246095306724e-10	1.76332327123722e-08
ENSG00000171617	ENC1	-2.6980207331546	-2.69931925943642	4.74985053011608	2.20616865314739e-10	1.77180442970137e-08
ENSG00000140464	PML	-1.88197697079837	-1.88221378019829	6.28822719646303	2.29654650194468e-10	1.8334096240525e-08
ENSG00000128335	APOL2	-1.93390422845857	-1.93419331278138	6.06190604005915	2.33042305664291e-10	1.84831725760355e-08
ENSG00000106004	HOXA5	-2.94190457201588	-2.94600400158544	3.37976192508114	2.34278208911873e-10	1.84831725760355e-08
ENSG00000129315	CCNT1	-2.43173349451703	-2.43383204158036	3.79395085683509	2.71406193122038e-10	2.12527011312533e-08
ENSG00000213186	TRIM59	-2.68682519600985	-2.68869473894851	4.22269707041219	2.72551789037844e-10	2.12527011312533e-08
ENSG00000139826	ABHD13	-2.51631308925239	-2.51827771435947	3.97616593732681	2.79777552845559e-10	2.16900377963273e-08
ENSG00000178826	TMEM139	-2.03113995313783	-2.03202207815111	4.58154588658083	2.81758935002741e-10	2.17181082543492e-08
ENSG00000171475	WIPF2	-1.93287200036562	-1.9332881391523	5.54131476019921	2.88171111531989e-10	2.19755747505513e-08
ENSG00000178913	TAF7	-2.04562894679372	-2.04612330754468	5.42334528962513	2.88376167320089e-10	2.19755747505513e-08
ENSG00000177683	THAP5	-2.32145190029462	-2.32354676589124	3.67937473626696	3.00323481650262e-10	2.27567148920526e-08
ENSG00000123505	AMD1	-2.12997329000021	-2.13052719682917	5.35339861459506	3.0817579309231e-10	2.32205266121014e-08
ENSG00000113369	ARRDC3	-2.38994534177168	-2.39230045303652	3.58684396080586	3.15188048792789e-10	2.36162129073122e-08
ENSG00000180667	YOD1	-2.8238315100688	-2.82731867062119	3.49018206288322	3.27740209763914e-10	2.44202871852978e-08
ENSG00000213079	SCAF8	-2.29524091584113	-2.29657301213026	4.28844127302727	3.31478033796395e-10	2.45623391672776e-08
ENSG00000092607	TBX15	-2.48425392773484	-2.48657165638646	3.71127815681508	3.37728703320565e-10	2.48439189220812e-08
ENSG00000178919	FOXE1	-2.66087117275534	-2.66125523937815	6.4449864212166	3.38982788751929e-10	2.48439189220812e-08
ENSG00000161048	NAPEPLD	-3.25314522485259	-3.26109108763905	2.77324535013768	3.50142029106554e-10	2.55223092085712e-08
ENSG00000204439	C6orf47	-3.07485761948978	-3.07768253225424	4.04024981202978	3.71753197948696e-10	2.69511021129076e-08
ENSG00000129474	AJUBA	-2.08633950112903	-2.08671801830677	5.84884204385841	3.79002146653584e-10	2.73289074780531e-08
ENSG00000042429	MED17	-2.29197364943234	-2.29353762736254	4.05751739507966	4.06019051808105e-10	2.91204680366327e-08
ENSG00000173548	SNX33	-2.29595544275861	-2.29748234620237	4.09637263153684	4.08731729370858e-10	2.91590955017125e-08
ENSG00000142871	CYR61	-2.37991647374897	-2.38000071990366	8.32629239649501	4.15436793232026e-10	2.94806257715764e-08
ENSG00000204335	SP5	-3.26305819003511	-3.26926163937162	3.127006815276	4.18519965548214e-10	2.9524250314595e-08
ENSG00000155130	MARCKS	-1.95668659450632	-1.95723271901292	5.18068625484604	4.20454205941518e-10	2.9524250314595e-08
ENSG00000127423	AUNIP	-2.83559485319565	-2.84041718830563	3.04747869266876	4.2936252181977e-10	2.99021873829369e-08
ENSG00000100335	SMCR7L	-1.77565414319191	-1.77593268669292	5.93214894217102	4.3029541939359e-10	2.99021873829369e-08
ENSG00000160888	IER2	-2.60434722053688	-2.60464634591402	6.74238458269605	4.40058484875887e-10	3.04230123667804e-08
ENSG00000129514	FOXA1	-3.07465971533077	-3.07927318415378	3.35023026332907	4.45620318198418e-10	3.05103221649381e-08
ENSG00000116574	RHOU	-2.13073351190852	-2.13174113567808	4.50632604640743	4.4587109635609e-10	3.05103221649381e-08
ENSG00000125378	BMP4	-2.4992807492879	-2.50087766276236	4.24946635408207	4.48966300293609e-10	3.05661726880095e-08
ENSG00000163811	WDR43	-1.87882416049811	-1.87914946107827	5.83052342418275	4.68371565630748e-10	3.17262597890889e-08
ENSG00000162377	SELRC1	-3.2000617387174	-3.20797438258123	2.72747607950125	4.74413404233536e-10	3.19740330531668e-08
ENSG00000013588	GPRC5A	-1.96248652288773	-1.96254409369616	8.41378692168134	4.79306505020493e-10	3.20360828927359e-08
ENSG00000162396	PARS2	-2.78326419859706	-2.78783943929366	3.06678171080771	4.80111292979416e-10	3.20360828927359e-08
ENSG00000099860	GADD45B	2.62798839560069	2.62816548971223	7.51419884620862	4.89499310734876e-10	3.25008156216642e-08
ENSG00000196935	SRGAP1	-2.61961358215043	-2.62298563314757	3.32675047977332	5.01143243241552e-10	3.31100156569246e-08
ENSG00000179041	RRS1	-2.49499944758048	-2.49584531029961	5.14302626093632	5.2006792301981e-10	3.41606351748218e-08
ENSG00000128965	CHAC1	-2.21887926879276	-2.21996522536475	4.49367646434984	5.22139144858222e-10	3.41606351748218e-08
ENSG00000100285	NEFH	5.38846800290213	5.39561620846349	4.96872423977759	5.31758313084652e-10	3.4621080073259e-08
ENSG00000122863	CHST3	-2.24964079510101	-2.25089520861555	4.32377841437471	5.41984322017684e-10	3.51163948159477e-08
ENSG00000101126	ADNP	-2.47015817934186	-2.47060942748717	6.01535770231156	5.45584523738643e-10	3.51797097710706e-08
ENSG00000100906	NFKBIA	-2.4254331057934	-2.42579147736991	6.29500628828511	5.50013127250896e-10	3.52955792473159e-08
ENSG00000167447	SMG8	-2.38722395268679	-2.38924377011534	3.80108411772039	5.5461350107016e-10	3.54213156016809e-08
ENSG00000145358	DDIT4L	2.79797322973601	2.79940839532914	4.65897319046635	5.57761899551474e-10	3.54535668094046e-08
ENSG00000109971	HSPA8	-1.70170285456174	-1.70171353443054	10.536508466577	5.71788828831984e-10	3.61737347749744e-08
ENSG00000140006	WDR89	-2.91699969231278	-2.92267408065934	2.90345343237039	5.78031722536398e-10	3.63970021721041e-08
ENSG00000188807	TMEM201	-2.00862470434308	-2.00920716397484	5.14606692759595	5.83888424963453e-10	3.65724316419595e-08
ENSG00000001167	NFYA	-2.43165952887792	-2.43325924053072	4.1778738533101	5.86271458620735e-10	3.65724316419595e-08
ENSG00000105447	GRWD1	-1.89069836381375	-1.89103611464567	5.78994890375765	5.98095059152719e-10	3.71372728396123e-08
ENSG00000183161	FANCF	-3.18501575845423	-3.19188371407251	2.90834214465224	6.36904406512427e-10	3.93648013831552e-08
ENSG00000197020	ZNF100	-3.20720079198397	-3.21511572937988	2.73425393789691	6.52156224119208e-10	4.01225654948936e-08
ENSG00000170340	B3GNT2	-1.94474434254027	-1.94546112721948	4.78071297165972	6.73400851866301e-10	4.10388517386426e-08
ENSG00000178988	MRFAP1L1	-2.08268928103982	-2.0831757284057	5.48777298674153	6.73936381817061e-10	4.10388517386426e-08
ENSG00000236287	ZBED5	-2.86358821835518	-2.86703246754335	3.54723736801717	6.76229215198332e-10	4.10388517386426e-08
ENSG00000139211	AMIGO2	-2.34710683682943	-2.34902003557561	3.83372903873992	7.25720555680922e-10	4.38439823999663e-08
ENSG00000110060	PUS3	-2.59615613653009	-2.59957712265748	3.27888243720809	7.49021931448862e-10	4.50487988546732e-08
ENSG00000142544	CTU1	-2.6779367907848	-2.68099606134614	3.52260775541152	7.53062958146376e-10	4.50896446190143e-08
ENSG00000163125	RPRD2	-1.89082530664259	-1.89126870373821	5.40225077479912	7.6489028466693e-10	4.54670399848554e-08
ENSG00000198182	ZNF607	-2.74343216975167	-2.74732406981822	3.25100988037797	7.66146065954169e-10	4.54670399848554e-08
ENSG00000221926	TRIM16	-1.9916592300999	-1.99221821129789	5.18744090506523	7.71092232706065e-10	4.55589824892235e-08
ENSG00000114491	UMPS	-1.85257665207052	-1.85288323526817	5.88460002038241	7.85049578444158e-10	4.6180197131987e-08
ENSG00000169951	ZNF764	-3.19174189394971	-3.20104943517447	2.49766644760692	7.9078333234027e-10	4.63143495779376e-08
ENSG00000245848	CEBPA	4.03751362519044	4.03987703538191	5.20035197228282	7.96801785220108e-10	4.63614603270829e-08
ENSG00000198863	RUNDC1	-2.61468409222121	-2.6164624316031	4.21526379825189	7.9850114342053e-10	4.63614603270829e-08
ENSG00000165526	RPUSD4	-1.87266700053691	-1.87343057353497	4.60807219156754	8.03782694965705e-10	4.64669547624139e-08
ENSG00000157557	ETS2	-1.89510930579969	-1.89577340369998	4.83285224059891	8.26821580560772e-10	4.75936954441248e-08
ENSG00000204977	TRIM13	-2.18087170165756	-2.18228211851037	4.08470582801066	8.59136011096964e-10	4.92424452172328e-08
ENSG00000132002	DNAJB1	-1.68251931644186	-1.68258900022174	7.81015805974268	8.79951516423378e-10	5.01465944329161e-08
ENSG00000198521	ZNF43	-2.83720200226572	-2.84175397162613	3.13012509697789	8.82388628554145e-10	5.01465944329161e-08
ENSG00000182149	IST1	-1.88564949252951	-1.88616294501164	5.18709604785535	9.06777895437217e-10	5.1178664537009e-08
ENSG00000168411	RFWD3	-2.22448367445224	-2.22537750861784	4.77573014530801	9.09185667053412e-10	5.1178664537009e-08
ENSG00000213762	ZNF134	-3.06564528495818	-3.06948649222447	3.59823883184181	9.11996780819054e-10	5.1178664537009e-08
ENSG00000197622	CDC42SE1	-2.09405609375285	-2.09482404674818	4.85054665884135	9.21328045895134e-10	5.14868822981064e-08
ENSG00000179922	ZNF784	-2.78502741023066	-2.78913828121673	3.21813631558856	9.38856492777978e-10	5.20547383963005e-08
ENSG00000113384	GOLPH3	-1.77594621727266	-1.77608825782039	6.89884216132666	9.39251915590868e-10	5.20547383963005e-08
ENSG00000169429	IL8	-2.08404303009593	-2.08424074585598	6.77705984628438	9.50413084669779e-10	5.24565444098398e-08
ENSG00000074266	EED	-2.16359826696758	-2.16527839178668	3.81843456217367	9.55604312798392e-10	5.25269059149674e-08
ENSG00000168310	IRF2	-2.55658618721156	-2.55900016844216	3.7306588192545	9.85296425467279e-10	5.3937941462723e-08
ENSG00000184209	SNRNP35	-2.5099876750225	-2.51383334300779	3.02910143548133	1.01107184634959e-09	5.51239658668321e-08
ENSG00000144120	TMEM177	-2.83195410244383	-2.83577510328824	3.36627855562103	1.03689213543066e-09	5.63028231594979e-08
ENSG00000135900	MRPL44	-2.00545675228609	-2.0065954980432	4.19191208401574	1.09000785016149e-09	5.89483277676045e-08
ENSG00000077514	POLD3	-2.21724936876775	-2.21864145387985	4.14098006240765	1.10347423941906e-09	5.93396968089482e-08
ENSG00000187098	MITF	-2.34707956054491	-2.34882509874753	3.96309210105192	1.10912823373111e-09	5.93396968089482e-08
ENSG00000179833	SERTAD2	-2.15120034115708	-2.15215956021298	4.59647348362347	1.11051773777557e-09	5.93396968089482e-08
ENSG00000034677	RNF19A	-2.49401336632652	-2.49615610946613	3.82820809485348	1.12505812026398e-09	5.98780932896053e-08
ENSG00000133193	FAM104A	-1.88837406194803	-1.88926146784926	4.41216076463776	1.13684890572569e-09	6.02664724252684e-08
ENSG00000115421	PAPOLG	-3.04192222850061	-3.04696991611017	3.18968049247963	1.15028175320909e-09	6.07384995040959e-08
ENSG00000138311	ZNF365	-1.66525176421184	-1.66536102416743	7.14243369561247	1.16266097531527e-09	6.07751217228253e-08
ENSG00000135912	TTLL4	-2.610001458823	-2.61244842712833	3.76753197187171	1.16715832994435e-09	6.07751217228253e-08
ENSG00000188636	LDOC1L	-1.9299073818349	-1.93043761262275	5.19226729684167	1.16822595357385e-09	6.07751217228253e-08
ENSG00000146232	NFKBIE	-2.4550023847881	-2.45813539157363	3.25822007836179	1.17294803920687e-09	6.07751217228253e-08
ENSG00000184860	SDR42E1	-3.44963791866843	-3.46087344591007	2.49235712927317	1.1736323088437e-09	6.07751217228253e-08
ENSG00000094804	CDC6	-1.76792244945405	-1.76840535649651	5.13731177846552	1.18332827397096e-09	6.1041533886533e-08
ENSG00000170370	EMX2	-2.1632896108105	-2.1646418365884	4.12359317060052	1.19217269353459e-09	6.11121024961476e-08
ENSG00000126814	TRMT5	-2.06299884078991	-2.06433253925935	4.03331376584839	1.1938093389495e-09	6.11121024961476e-08
ENSG00000048162	NOP16	-2.08047352216574	-2.08144755273778	4.49485514860171	1.20761876359493e-09	6.13958813215374e-08
ENSG00000183475	ASB7	-2.42032247662193	-2.42246540301478	3.75036221511511	1.20850825148269e-09	6.13958813215374e-08
ENSG00000149016	TUT1	-2.17624672563494	-2.177753792173	3.98437322700017	1.23920499209348e-09	6.26156848248956e-08
ENSG00000122783	C7orf49	-1.85898983567162	-1.8596334269782	4.83431477113136	1.24185596208039e-09	6.26156848248956e-08
ENSG00000168795	ZBTB5	-2.21459930832198	-2.2162291996767	3.91697245806649	1.27139537421141e-09	6.38649990970914e-08
ENSG00000087494	PTHLH	-2.08410207447791	-2.08501878670462	4.5880391034045	1.33171899145972e-09	6.66455787815587e-08
ENSG00000139722	VPS37B	-1.99612706389686	-1.99677001698201	4.99184735927752	1.3370517659209e-09	6.6663711094911e-08
ENSG00000005513	SOX8	3.42198154911285	3.42530514650469	4.08270053680943	1.34883243733977e-09	6.70020024059298e-08
ENSG00000068354	TBC1D25	-1.7741679778651	-1.77441919424852	6.07778688909424	1.36345574176469e-09	6.74038287860852e-08
ENSG00000163961	RNF168	-2.28011424443848	-2.28188058209337	3.87453986557992	1.36697296673242e-09	6.74038287860852e-08
ENSG00000182704	TSKU	-2.25247834749707	-2.25401841749012	4.03686780360296	1.37293164720137e-09	6.74496675907137e-08
ENSG00000254004	ZNF260	-2.18675305457281	-2.18804379630898	4.21748948627419	1.38610673116591e-09	6.78484068554642e-08
ENSG00000150776	C11orf57	-1.95642562240483	-1.95747691839698	4.25033082679275	1.40495917572301e-09	6.85211362356254e-08
ENSG00000170989	S1PR1	-2.9572896008201	-2.96532722012634	2.46531715149511	1.41464051192161e-09	6.85293368500926e-08
ENSG00000221869	CEBPD	-2.25279703429545	-2.25298690047241	7.01920864528842	1.41886686446041e-09	6.85293368500926e-08
ENSG00000180008	SOCS4	-2.06941031868065	-2.07020422634522	4.77680827039085	1.42045598302459e-09	6.85293368500926e-08
ENSG00000122877	EGR2	3.0481444138346	3.04833172302105	7.87094885572466	1.45052462125362e-09	6.97291620797619e-08
ENSG00000126705	AHDC1	-2.97952215601799	-2.98363639670875	3.41721949094832	1.46403352084934e-09	7.01272056486834e-08
ENSG00000124766	SOX4	-1.88834063144966	-1.88849762716731	6.88502465513503	1.47182912635284e-09	7.02497232834318e-08
ENSG00000163900	TMEM41A	-1.72705396280859	-1.72752239394056	5.13169432590098	1.49032236094973e-09	7.08801542732547e-08
ENSG00000104267	CA2	2.44489111683462	2.44621638669623	4.40082153309481	1.50476809047252e-09	7.13143096445844e-08
ENSG00000005801	ZNF195	-2.71235740398192	-2.71705363130664	2.95870127493938	1.51942388281515e-09	7.17553278743551e-08
ENSG00000002919	SNX11	-2.1945635819553	-2.19618616280113	3.9039420042987	1.53227785787154e-09	7.21084583500811e-08
ENSG00000170903	MSANTD4	-2.50721421365635	-2.50929085647276	3.89060247171	1.53768999265666e-09	7.21101335017872e-08
ENSG00000187566	NHLRC1	-3.21473555314129	-3.22671344948842	2.1731795835265	1.54825736371525e-09	7.23527099726446e-08
ENSG00000184635	ZNF93	-2.35704673683	-2.35961043289977	3.43299802000218	1.56416485413294e-09	7.26512877764572e-08
ENSG00000198551	ZNF627	-2.9678633492725	-2.97438041223053	2.76280858309456	1.56548032861588e-09	7.26512877764572e-08
ENSG00000136381	IREB2	-2.05703637106585	-2.05761619622006	5.21023866421647	1.63518383504561e-09	7.55205154887854e-08
ENSG00000076650	GPATCH1	-2.44277161478727	-2.4449965085692	3.7208973694327	1.63856770110621e-09	7.55205154887854e-08
ENSG00000128645	HOXD1	3.24330464065885	3.24928608891876	3.0356382065723	1.64985939232199e-09	7.57805279788445e-08
ENSG00000025156	HSF2	-1.86835062726574	-1.86913237443751	4.5704401673575	1.66785780849061e-09	7.61335254709769e-08
ENSG00000186871	ERCC6L	-2.20689198467154	-2.20824981517334	4.16779244971498	1.66889773996922e-09	7.61335254709769e-08
ENSG00000138376	BARD1	-2.24772791023387	-2.25011316444139	3.41983628178983	1.70608624124906e-09	7.7490656666239e-08
ENSG00000131043	AAR2	-1.77091855912259	-1.77137757136922	5.21400972322028	1.71020238392535e-09	7.7490656666239e-08
ENSG00000113460	BRIX1	-1.64983236895721	-1.64998342611222	6.65846548519266	1.72575732221246e-09	7.77999148925051e-08
ENSG00000124160	NCOA5	-1.79685286201916	-1.79734013201599	5.1574938531856	1.72862918565214e-09	7.77999148925051e-08
ENSG00000158050	DUSP2	-3.04395497404803	-3.04749470372795	3.68898699500378	1.7560649786908e-09	7.87703795792677e-08
ENSG00000143379	SETDB1	-2.07659576049282	-2.07796393621888	4.01308595636254	1.77520238733336e-09	7.93633813963833e-08
ENSG00000197961	ZNF121	-2.09429533458356	-2.09505313994815	4.87064361569498	1.80556299064842e-09	8.04525276763342e-08
ENSG00000167384	ZNF180	-3.39497193647141	-3.40384156930265	2.76116787159226	1.82931459661345e-09	8.12409515555614e-08
ENSG00000162607	USP1	-1.69230185028018	-1.69255705155801	5.95884315615973	1.92035934647375e-09	8.50028368148711e-08
ENSG00000156735	BAG4	-2.15004572647003	-2.15228618471575	3.40090928456391	1.97414434748527e-09	8.69745732991051e-08
ENSG00000180787	ZFP3	-3.45205481345521	-3.46247111981223	2.5998264025932	1.97787390815889e-09	8.69745732991051e-08
ENSG00000247746	USP51	-2.99849261306401	-3.00446364353427	2.91549813607921	1.99456799119365e-09	8.74148969055577e-08
ENSG00000167625	ZNF526	-2.73581452995768	-2.73815772616348	3.95431810610622	2.00092255815734e-09	8.74148969055577e-08
ENSG00000125449	ARMC7	-2.097209858366	-2.09894698320035	3.69947873672108	2.02126683673632e-09	8.80169831633362e-08
ENSG00000158156	XKR8	-2.79349111463532	-2.79998789522593	2.59280004852659	2.03284922410089e-09	8.82348666460879e-08
ENSG00000166801	FAM111A	-1.69891544522154	-1.69925265585957	5.56729721585308	2.06766067560365e-09	8.92265497388618e-08
ENSG00000197299	BLM	-1.78754877057276	-1.78825562085577	4.61865143405172	2.06900215991545e-09	8.92265497388618e-08
ENSG00000118503	TNFAIP3	-1.95577766038103	-1.95618058623676	5.61414583110207	2.08693170909193e-09	8.9711307956221e-08
ENSG00000177352	CCDC71	-3.1132538466437	-3.11804222939263	3.3398738497763	2.097384986192e-09	8.98726116128022e-08
ENSG00000066654	THUMPD1	-1.88643406926764	-1.88699126089236	5.07305371347085	2.1288633575547e-09	9.09309406099479e-08
ENSG00000171604	CXXC5	-1.72041986996013	-1.72094625480475	4.95852369539948	2.13977461802656e-09	9.0933187589928e-08
ENSG00000163251	FZD5	-2.19425915503692	-2.19601430148564	3.78960810113757	2.14247593784799e-09	9.0933187589928e-08
ENSG00000109674	NEIL3	-2.75752014902494	-2.7631704254665	2.75086538775645	2.24109083651924e-09	9.45794256428401e-08
ENSG00000135211	TMEM60	-2.50682470569902	-2.51052346258404	3.07797555428151	2.24248861873122e-09	9.45794256428401e-08
ENSG00000121621	KIF18A	-2.08656013323539	-2.08812799121009	3.83200472123975	2.26534787930068e-09	9.52440305867733e-08
ENSG00000165724	ZMYND19	-1.99629339878063	-1.99668446008181	5.70010152102045	2.27846151356741e-09	9.54960181873941e-08
ENSG00000163026	C2orf44	-2.96444810180744	-2.97152256476636	2.64968714772344	2.34220781249636e-09	9.76656452736589e-08
ENSG00000112308	C6orf62	-1.7504680488216	-1.75060674713063	6.9023977243715	2.35200228384608e-09	9.76656452736589e-08
ENSG00000148840	PPRC1	-2.52786661377399	-2.52903755386176	4.71736692684601	2.35332996150931e-09	9.76656452736589e-08
ENSG00000125740	FOSB	3.95823312123066	3.9594840832219	6.0566237355359	2.35935498573408e-09	9.76656452736589e-08
ENSG00000163257	DCAF16	-2.35032396540468	-2.35293701459984	3.40044825626983	2.39691978437699e-09	9.86731094087152e-08
ENSG00000137574	TGS1	-1.99860553040758	-1.99973570035652	4.19524678768754	2.39840692419036e-09	9.86731094087152e-08
ENSG00000164284	GRPEL2	-2.53680604200253	-2.54011036504113	3.26855338565332	2.45012365657868e-09	1.004925335842e-07
ENSG00000187257	RSBN1L	-2.1101849714182	-2.11176782055004	3.84200902330327	2.4724543744082e-09	1.01099262407204e-07
ENSG00000175505	CLCF1	-2.19125276360436	-2.19180661609626	5.4195675584608	2.48915140430724e-09	1.01472640226652e-07
ENSG00000146833	TRIM4	-1.78009143952441	-1.78084096397485	4.52694004554341	2.49693827165968e-09	1.01481624543938e-07
ENSG00000197798	FAM118B	-2.11355998479598	-2.11471462003615	4.29243735576282	2.52986053492471e-09	1.02509031705167e-07
ENSG00000162063	CCNF	-2.26180656287005	-2.26254078643367	5.09476427660883	2.55655338925745e-09	1.03278596556388e-07
ENSG00000115641	FHL2	-2.02175030972917	-2.02284728303086	4.26447955752034	2.57246941583389e-09	1.03458713486125e-07
ENSG00000205730	ITPRIPL2	-2.00462139806623	-2.00558939283277	4.42019531936436	2.58143178043161e-09	1.03458713486125e-07
ENSG00000125637	PSD4	-2.03672351003404	-2.03726253216314	5.28667900688958	2.58415366968774e-09	1.03458713486125e-07
ENSG00000135334	AKIRIN2	-1.70037352544289	-1.70088453403288	4.97613567084572	2.6017588996898e-09	1.03853542745951e-07
ENSG00000149798	CDC42EP2	-2.45426210758876	-2.45543834764609	4.63150273436352	2.64459192428354e-09	1.05250050114216e-07
ENSG00000176907	C8orf4	-3.37791297427612	-3.39004254450769	2.3152976444051	2.65966262827382e-09	1.05469943763477e-07
ENSG00000080345	RIF1	-1.90552699746664	-1.9060446516051	5.19829636801215	2.6735943405964e-09	1.05469943763477e-07
ENSG00000268852	AC132872.2	6.23182064362251	6.37499741929078	1.50101648191304	2.67370868472878e-09	1.05469943763477e-07
ENSG00000172197	MBOAT1	-2.92319656556272	-2.93000854570801	2.6564563175186	2.76416153488137e-09	1.08718283008296e-07
ENSG00000185085	INTS5	-1.93328357990857	-1.93433056691799	4.22971365592551	2.78728733149936e-09	1.09307303187338e-07
ENSG00000162407	PPAP2B	-2.71175508618832	-2.71680777275912	2.85577360502412	2.8221356992156e-09	1.1035126529994e-07
ENSG00000182759	MAFA	3.60005728463246	3.60252661639221	4.69916933370487	2.85030546887731e-09	1.11128770199368e-07
ENSG00000005955	GGNBP2	-1.68852095862048	-1.68890876142213	5.35514041231779	2.90091545082792e-09	1.12774139207258e-07
ENSG00000215750	AC145212.1	-2.43997693483357	-2.44373536155013	2.98705256170741	2.95283754510534e-09	1.14460858829343e-07
ENSG00000127337	YEATS4	-2.00973366196519	-2.01128838264914	3.75710500248496	2.99244945095389e-09	1.15662051977503e-07
ENSG00000137962	ARHGAP29	-1.70954733245561	-1.7096824547006	6.89136769947506	3.06064265120985e-09	1.17957871373639e-07
ENSG00000112343	TRIM38	-2.12405274765387	-2.12594515205515	3.60805513159223	3.08359579928929e-09	1.18501968080424e-07
ENSG00000171425	ZNF581	-2.47182720002788	-2.47421352591953	3.65166834491108	3.13208182061427e-09	1.19776639512876e-07
ENSG00000126464	PRR12	-2.00612488751092	-2.00655307062312	5.58243818581373	3.13462574329104e-09	1.19776639512876e-07
ENSG00000112078	KCTD20	-1.7783471302651	-1.77906574732702	4.58454336539407	3.1546631537675e-09	1.19865115403699e-07
ENSG00000146278	PNRC1	-1.96253637025201	-1.96340908789244	4.51926973943724	3.16036431961351e-09	1.19865115403699e-07
ENSG00000169016	E2F6	-2.00664976535539	-2.00808497438606	3.86571992674936	3.16375267319635e-09	1.19865115403699e-07
ENSG00000068976	PYGM	4.72275330272871	4.78655137113519	1.130871309106	3.23569044387052e-09	1.22038485938831e-07
ENSG00000168264	IRF2BP2	-1.76633848750555	-1.76656577716091	6.21212405840495	3.2393156124533e-09	1.22038485938831e-07
ENSG00000213096	ZNF254	-2.56950629799895	-2.57293137034808	3.25501189360451	3.2525649667366e-09	1.22194401495438e-07
ENSG00000055917	PUM2	-1.72445924791646	-1.72476519737204	5.73829502421627	3.38987158405149e-09	1.26997088506421e-07
ENSG00000148426	C10orf47	-2.34869134937429	-2.34937877154147	5.28213920284097	3.40519905139566e-09	1.27130253026366e-07
ENSG00000118260	CREB1	-1.83582129585413	-1.83655906682966	4.61528979387605	3.41541812358496e-09	1.27130253026366e-07
ENSG00000171940	ZNF217	-2.1550170772515	-2.15607024874889	4.47114837737757	3.42186261128228e-09	1.27130253026366e-07
ENSG00000160908	ZNF394	-2.0245054343414	-2.02605223090425	3.78148041949534	3.50151464065002e-09	1.29432386958621e-07
ENSG00000108551	RASD1	2.21407494537392	2.21450919793681	5.7698802036419	3.50312827810761e-09	1.29432386958621e-07
ENSG00000171428	NAT1	-2.3169209845925	-2.31909887465008	3.62182902348767	3.51432141531113e-09	1.29489227533387e-07
ENSG00000163605	PPP4R2	-1.73828536912434	-1.73867350671739	5.41393827813811	3.55567370468459e-09	1.3065396089652e-07
ENSG00000109381	ELF2	-2.92222352724806	-2.92774905419706	2.94432840180759	3.5805046787277e-09	1.30998777378604e-07
ENSG00000174579	MSL2	-2.23889894593328	-2.23995408284322	4.55965847169037	3.58459225305307e-09	1.30998777378604e-07
ENSG00000213588	ZBTB9	-2.12099643759602	-2.12230203253651	4.1301326902392	3.62222361017044e-09	1.32014301792408e-07
ENSG00000104228	TRIM35	-2.42979896971208	-2.4319573498915	3.75049712111964	3.65701609188558e-09	1.32762818242583e-07
ENSG00000152242	C18orf25	-1.55656081111003	-1.55678536348486	5.97442313988657	3.66597105028241e-09	1.32762818242583e-07
ENSG00000163113	OTUD7B	-2.37591655925202	-2.37798477651	3.75773386682106	3.67245791589609e-09	1.32762818242583e-07
ENSG00000143970	ASXL2	-1.96200903793643	-1.96311467510349	4.18626915518922	3.70363301221495e-09	1.33529908494158e-07
ENSG00000116990	MYCL1	3.91219295102016	3.91479520754869	4.94359329433012	3.76171037718376e-09	1.35140629513679e-07
ENSG00000164543	STK17A	-1.58553028602527	-1.58574391399764	6.08189590130691	3.78106543037386e-09	1.35140629513679e-07
ENSG00000215012	C22orf29	-2.3400973006455	-2.34333066185915	3.09194082763174	3.78374863603615e-09	1.35140629513679e-07
ENSG00000127334	DYRK2	-2.07897678029463	-2.08078546777406	3.62412393753641	3.78861293596358e-09	1.35140629513679e-07
ENSG00000212719	C17orf51	-2.05902701490813	-2.06056508489588	3.82977218806833	3.8239046282303e-09	1.3603768932049e-07
ENSG00000135083	CCNJL	-3.07604916001151	-3.08568966957914	2.33285675092985	3.84103780609839e-09	1.3628571178675e-07
ENSG00000180543	TSPYL5	-2.99525430036954	-3.00034027362213	3.13797512368848	3.86698781096348e-09	1.36844434091404e-07
ENSG00000106144	CASP2	-1.6297870610039	-1.63015905965059	5.34366469949758	3.99953305195472e-09	1.41162466560044e-07
ENSG00000125398	SOX9	2.66794580232379	2.66863578627306	5.58803570914353	4.05311999789797e-09	1.42678334414193e-07
ENSG00000197951	ZNF71	-2.89552280972565	-2.90142939027058	2.83058220233808	4.06947737045422e-09	1.42735220136451e-07
ENSG00000163840	DTX3L	-1.58186197216093	-1.58202170970638	6.49425597877566	4.07602067642862e-09	1.42735220136451e-07
ENSG00000141378	PTRH2	-2.00808316698547	-2.00877983370554	4.89414183556625	4.12181672659999e-09	1.43962149702612e-07
ENSG00000184371	CSF1	-2.03211484948116	-2.03333162405141	4.12779630182247	4.13252517413553e-09	1.43962149702612e-07
ENSG00000240849	TMEM189	-1.69364105155581	-1.69417292588752	4.91004219230816	4.14895860925074e-09	1.44106714424044e-07
ENSG00000123473	STIL	-1.73167710597843	-1.73221032545074	4.95411733694953	4.15816421727596e-09	1.44106714424044e-07
ENSG00000132773	TOE1	-2.73200366819662	-2.7352839865159	3.48304529852876	4.17546268753619e-09	1.44333261766071e-07
ENSG00000183309	ZNF623	-2.1750433116942	-2.17651208427078	4.0199534978788	4.20900976403328e-09	1.45118866208777e-07
ENSG00000196684	HSH2D	-2.19547662636792	-2.19747921419901	3.60745885435147	4.28139775645406e-09	1.47236171050159e-07
ENSG00000163132	MSX1	3.69156154865251	3.69290044828832	5.68573533890322	4.42122180634544e-09	1.51655823188504e-07
ENSG00000166133	RPUSD2	-2.27847567344251	-2.28055623513144	3.64000934877701	4.46533682845812e-09	1.5234966406781e-07
ENSG00000172336	POP7	-1.90154358255505	-1.90187765669211	5.81764107591032	4.47198861402609e-09	1.5234966406781e-07
ENSG00000114019	AMOTL2	-2.51626844799058	-2.51662211265646	6.41151957263131	4.48558607768394e-09	1.5234966406781e-07
ENSG00000174840	PDE12	-2.24571908195862	-2.24720653285411	4.08323676963533	4.49524973365916e-09	1.5234966406781e-07
ENSG00000105617	LENG1	-1.98189086792327	-1.98309368035376	4.08737538866868	4.49824537510085e-09	1.5234966406781e-07
ENSG00000184436	THAP7	-1.88989510879998	-1.89061925062698	4.700761933181	4.60883291617966e-09	1.55701932170785e-07
ENSG00000158092	NCK1	-1.83897504010308	-1.83975067673238	4.54774023750425	4.64570661139291e-09	1.56553309226135e-07
ENSG00000124459	ZNF45	-2.68843067950946	-2.69192208690348	3.35105285114722	4.75666953341461e-09	1.59561926380871e-07
ENSG00000152382	TADA1	-3.02272724052003	-3.0298426868323	2.70079326611779	4.75878098362276e-09	1.59561926380871e-07
ENSG00000241852	C8orf58	-3.16519204152689	-3.17604865824783	2.25797707693788	4.80766045640202e-09	1.60334890721383e-07
ENSG00000198369	SPRED2	-1.71069972220845	-1.7113697257013	4.60350546746998	4.81348666809896e-09	1.60334890721383e-07
ENSG00000107779	BMPR1A	-2.13836495567007	-2.13991194073256	3.90910840450263	4.82187881394907e-09	1.60334890721383e-07
ENSG00000158792	SPATA2L	-2.23248247864224	-2.2345228405706	3.61943765369633	4.82965224063813e-09	1.60334890721383e-07
ENSG00000067182	TNFRSF1A	-1.98756856486265	-1.98877204950296	4.09572023030448	4.84451991191046e-09	1.60431360638378e-07
ENSG00000161835	GRASP	3.92087825856754	3.93619904214216	2.35739565199596	4.99505352199653e-09	1.65009009450782e-07
ENSG00000166189	HPS6	-2.73044318348507	-2.73266911886547	4.01811098609264	5.06578630102592e-09	1.66690714664385e-07
ENSG00000137331	IER3	-1.84695330043774	-1.84711258045179	6.81634457652957	5.07081804228072e-09	1.66690714664385e-07
ENSG00000131941	RHPN2	-1.52373687239831	-1.52387165337132	6.66470368974263	5.10767193326289e-09	1.67491677185628e-07
ENSG00000123095	BHLHE41	-2.13410886583222	-2.13564623179474	3.90988303327692	5.1548388532392e-09	1.68626094389376e-07
ENSG00000058729	RIOK2	-2.15615670183249	-2.15818767698186	3.54597102049867	5.22460742171544e-09	1.70492541946588e-07
ENSG00000122035	RASL11A	3.45844215061755	3.45977950864701	5.45076718810468	5.24294684411509e-09	1.70675735614737e-07
ENSG00000124216	SNAI1	3.57169038551373	3.57273055237951	5.9312614864572	5.25755668808154e-09	1.7073692566719e-07
ENSG00000197279	ZNF165	-2.238203266692	-2.2405690684593	3.42081257337667	5.30717110070701e-09	1.71931832856721e-07
ENSG00000105875	WDR91	-2.49679315094056	-2.5008320343648	2.94705870589128	5.36777611404289e-09	1.73476176485646e-07
ENSG00000090776	EFNB1	-1.58218777208502	-1.5823227837405	6.73583917810926	5.45005640004899e-09	1.75711914513118e-07
ENSG00000102804	TSC22D1	-1.82021316333705	-1.82049194127533	5.98256338083104	5.48949885478349e-09	1.76559133430111e-07
ENSG00000198346	ZNF813	-2.34333568460582	-2.34677698298401	3.00735478333168	5.51184639180412e-09	1.76853789011667e-07
ENSG00000033030	ZCCHC8	-2.11152897938072	-2.11385208264807	3.30781161375322	5.55569363294196e-09	1.7783523390219e-07
ENSG00000165272	AQP3	2.03991670144555	2.04050369047604	5.13943135533529	5.58306551748105e-09	1.78285892191561e-07
ENSG00000136514	RTP4	-4.12619817252709	-4.16001297569983	1.64950925182606	5.73362426109137e-09	1.8246232052523e-07
ENSG00000070495	JMJD6	-1.90255272052981	-1.90377833759171	3.97153055961519	5.74106018950546e-09	1.8246232052523e-07
ENSG00000154447	SH3RF1	-1.84975450656813	-1.85084670611428	4.07505391808072	5.78076511554495e-09	1.83289885885789e-07
ENSG00000213928	IRF9	-1.6642278260628	-1.66465584716257	5.18430714131192	5.90996295423275e-09	1.8694439420323e-07
ENSG00000198912	C1orf174	-1.84407541752412	-1.84513521108846	4.10993242444102	5.99240994446378e-09	1.88914965208988e-07
ENSG00000155545	MIER3	-1.81121165115711	-1.81207013666012	4.369805518079	6.00043059789957e-09	1.88914965208988e-07
ENSG00000198826	ARHGAP11A	-1.89848749974375	-1.89892145658957	5.44287465013677	6.01675273784958e-09	1.88985217142948e-07
ENSG00000152464	RPP38	-2.01653642609056	-2.01834722740085	3.55179781022916	6.08421630847875e-09	1.90657731610554e-07
ENSG00000107371	EXOSC3	-1.58131858008635	-1.58169189786575	5.27848477991746	6.32918137450054e-09	1.97563711171587e-07
ENSG00000100281	HMGXB4	-2.05836697696805	-2.05991072582018	3.82532951773489	6.3340587387252e-09	1.97563711171587e-07
ENSG00000145386	CCNA2	-1.56941798003376	-1.56966427527111	5.85791748721029	6.35715686715637e-09	1.97769065297019e-07
ENSG00000204438	GPANK1	-2.34581213415647	-2.34725789389793	4.22788855683327	6.37013392546317e-09	1.97769065297019e-07
ENSG00000144580	RQCD1	-1.62380285185328	-1.62414924134767	5.43729557493715	6.43120235476284e-09	1.9911595586244e-07
ENSG00000188549	C15orf52	-1.99897572783077	-1.99979097058723	4.65823215199772	6.44320942769901e-09	1.9911595586244e-07
ENSG00000125352	RNF113A	-2.04931962789373	-2.05102277698582	3.67427680277354	6.47124268881947e-09	1.9952254469528e-07
ENSG00000163166	IWS1	-1.63580994736911	-1.63617182243558	5.39005554069675	6.5007740868042e-09	1.99973353330775e-07
ENSG00000174371	EXO1	-2.4718202413021	-2.47434490861323	3.57973644091715	6.5278859421913e-09	2.00347840404278e-07
ENSG00000121966	CXCR4	4.02173768711024	4.02423628168391	5.11636433513204	6.58650274366340e-09	2.01685330589072e-07
ENSG00000196227	FAM217B	-2.3356090507975	-2.33892493842107	3.05062120611698	6.61448049460379e-09	2.02080666044706e-07
ENSG00000197705	KLHL14	-2.493287759774	-2.49724211659805	2.97056615922466	6.64858246668823e-09	2.02660881916415e-07
ENSG00000166704	ZNF606	-2.85564167734573	-2.86344090181614	2.40083910122001	6.73063954706159e-09	2.04696910669365e-07
ENSG00000148296	SURF6	-1.99541649767587	-1.99570847580499	6.11701425250113	6.76274345180051e-09	2.05207952885856e-07
ENSG00000172081	MOB3A	-2.07266303528928	-2.0747651800376	3.4034392327954	6.84541319825392e-09	2.0686875750864e-07
ENSG00000119431	HDHD3	-2.17185634908958	-2.17316717924721	4.17622505122299	6.84832451042619e-09	2.0686875750864e-07
ENSG00000125657	TNFSF9	3.96809299413248	3.97026939186472	5.26281335806588	6.98143830388652e-09	2.10415843891519e-07
ENSG00000108510	MED13	-1.85642106764307	-1.85696926722585	5.06223353055505	7.07972649098701e-09	2.12899757168425e-07
ENSG00000187678	SPRY4	-2.14831523104057	-2.15083325241666	3.23444170797338	7.32851741680312e-09	2.19888312291193e-07
ENSG00000131779	PEX11B	-2.04315770948982	-2.04524582545009	3.38215683227304	7.37006084624053e-09	2.20317052894684e-07
ENSG00000176697	BDNF	-2.42697146264788	-2.42938388238942	3.59698132801602	7.37566036010387e-09	2.20317052894684e-07
ENSG00000092978	GPATCH2	-2.4328823359354	-2.43579093225971	3.33699198768678	7.46814795342014e-09	2.22584000780602e-07
ENSG00000177150	FAM210A	-1.6111133660056	-1.61154840138497	5.0972474801833	7.52606177635334e-09	2.23812728479936e-07
ENSG00000124171	PARD6B	-1.96739329674052	-1.96903290139571	3.63621613418897	7.56963202301739e-09	2.24214950538568e-07
ENSG00000179023	KLHDC7A	-3.62540093780319	-3.65068398030632	1.56100909617956	7.5730221140748e-09	2.24214950538568e-07
ENSG00000127129	EDN2	-2.36197689772679	-2.36619306044344	2.74477245128263	7.62491355419430e-09	2.25254054160471e-07
ENSG00000120068	HOXB8	-1.58648534082538	-1.58699521151845	4.84033304549553	7.78498608482357e-09	2.29361956266687e-07
ENSG00000169515	CCDC8	-3.40259513422479	-3.41297970085425	2.55604877907126	7.79816970307255e-09	2.29361956266687e-07
ENSG00000160439	RDH13	-2.56433849991244	-2.56814042364177	3.10275953017413	7.93641811001737e-09	2.32917373504492e-07
ENSG00000140259	MFAP1	-2.11898331676806	-2.11989582286824	4.63135167184514	8.04741727117309e-09	2.35659302272868e-07
ENSG00000158691	ZSCAN12	-2.87779150305526	-2.8864380402296	2.28680377099884	8.32651288774817e-09	2.43301069391021e-07
ENSG00000123975	CKS2	-1.74698173405834	-1.74721923263708	6.12540583433007	8.35432321117684e-09	2.435830063224e-07
ENSG00000149474	CSRP2BP	-1.94468788000842	-1.94556735859021	4.48818555237	8.37764736254155e-09	2.43733202660319e-07
ENSG00000176142	TMEM39A	-1.83043974209679	-1.83115184150933	4.65852446786317	8.53287513895256e-09	2.47711951003532e-07
ENSG00000120334	CENPL	-2.25892649794686	-2.26138031735042	3.39217008681082	8.59560378903323e-09	2.48705127618891e-07
ENSG00000136932	C9orf156	-1.89897980641323	-1.90069683282251	3.49382204556485	8.60417381562523e-09	2.48705127618891e-07
ENSG00000143367	TUFT1	-2.12691936665106	-2.12817783767821	4.18666660639739	8.69279877303993e-09	2.50726488481745e-07
ENSG00000181830	SLC35C1	-1.84542890889215	-1.84675306934803	3.79854493636133	8.92142325284218e-09	2.56727016611501e-07
ENSG00000226479	TMEM185B	-1.68374053016493	-1.68433691214358	4.73598019530592	8.95633376605025e-09	2.56727016611501e-07
ENSG00000104221	BRF2	-3.15586378130961	-3.16975818256443	1.91178841861402	8.95826452238162e-09	2.56727016611501e-07
ENSG00000132286	FXC1	-1.91572547817529	-1.91698089522816	3.95598715929876	9.06028203109008e-09	2.58876435760629e-07
ENSG00000164011	ZNF691	-2.84174643343177	-2.85074147036274	2.19497119593745	9.07187032564090e-09	2.58876435760629e-07
ENSG00000090432	MUL1	-1.77201161388298	-1.77282280885442	4.40635663099685	9.10506570984887e-09	2.59272062209115e-07
ENSG00000137135	ARHGEF39	-1.76819890281261	-1.76920516154857	4.09580261010032	9.30094796888594e-09	2.64288801183683e-07
ENSG00000198435	NRARP	2.59841073722125	2.59894756289983	5.87967365472214	9.46428029848144e-09	2.68361368632628e-07
ENSG00000127191	TRAF2	-2.04043128422153	-2.04150629672099	4.31526532310281	9.48595585840505e-09	2.68408523149638e-07
ENSG00000243364	EFNA4	-3.79093856144963	-3.80527244900773	2.48845878441807	9.58903775589969e-09	2.70754051330793e-07
ENSG00000124813	RUNX2	-2.08666053944152	-2.08805734375375	3.99679240463064	9.61136647662247e-09	2.70814384841304e-07
ENSG00000159111	MRPL10	-1.62835403806069	-1.62895496173811	4.65859563645925	9.63161330045057e-09	2.70815927852501e-07
ENSG00000124201	ZNFX1	-1.63110690165882	-1.63141097712981	5.63162791934579	9.83342776914275e-09	2.75911994225403e-07
ENSG00000148297	MED22	-1.75120501397414	-1.75155461219526	5.57826628225542	9.88906527124776e-09	2.76366658226815e-07
ENSG00000177946	CENPBD1	-1.99029995473721	-1.99227139877662	3.40237491136805	9.89084371822781e-09	2.76366658226815e-07
ENSG00000186416	NKRF	-1.78881893481364	-1.78980201369304	4.15213080450541	1.00709309795141e-08	2.80813568185538e-07
ENSG00000117222	RBBP5	-1.73030048867862	-1.73135319957447	3.98696002926122	1.01034013933123e-08	2.81134480263704e-07
ENSG00000160993	ALKBH4	-2.53110761220698	-2.5342774731421	3.31573442102763	1.01570051796566e-08	2.81946830637046e-07
ENSG00000132109	TRIM21	-2.05056116180645	-2.05249416853505	3.49666714501897	1.0174639578611e-08	2.81946830637046e-07
ENSG00000196981	WDR5B	-3.49802909817994	-3.51583954284941	1.91251637245834	1.04497374786813e-08	2.88972946523863e-07
ENSG00000180611	MB21D2	-2.27840127150667	-2.2802537036069	3.80694694379102	1.06588335037704e-08	2.94148713894175e-07
ENSG00000215301	DDX3X	-1.52617749042439	-1.5262571657919	7.42374266653281	1.10678057343047e-08	3.04723649226606e-07
ENSG00000103199	ZNF500	-2.34523962259714	-2.34939864380426	2.74781358724627	1.10938794852667e-08	3.04723649226606e-07
ENSG00000188994	ZNF292	-2.05397436850389	-2.05538845501229	3.94418190912157	1.1110189716061e-08	3.04723649226606e-07
ENSG00000115738	ID2	2.05440722686571	2.05454034189532	7.30440955655586	1.11474050835975e-08	3.05081572203851e-07
ENSG00000196214	ZNF766	-2.06666875551062	-2.06928810480314	3.08993554028599	1.11687333695266e-08	3.05081572203851e-07
ENSG00000179178	TMEM125	-1.69802168240327	-1.69876330628383	4.44350339531101	1.12150983664496e-08	3.05725405062646e-07
ENSG00000175591	P2RY2	-2.64391191180099	-2.64891893833472	2.80460250149864	1.12387183274962e-08	3.05747850321256e-07
ENSG00000054267	ARID4B	-1.92044710977042	-1.92097995154976	5.17273760143988	1.12850484182948e-08	3.06386780133948e-07
ENSG00000241127	YAE1D1	-2.14937699864358	-2.15205093380258	3.14999308727558	1.1405834422388e-08	3.0904050762236e-07
ENSG00000198799	LRIG2	-3.5841929614637	-3.60287509510708	1.93111638277376	1.20923948387573e-08	3.26982257212525e-07
ENSG00000136870	ZNF189	-2.17029162087339	-2.17262643112774	3.36721536779831	1.21787516391035e-08	3.28654762542569e-07
ENSG00000198492	YTHDF2	-1.57667138081071	-1.5769227180072	5.83797826336737	1.23054176348268e-08	3.31406147225497e-07
ENSG00000166851	PLK1	-1.42340744826484	-1.42351206414917	6.89854493032524	1.24057582331945e-08	3.3343893672065e-07
ENSG00000117318	ID3	-2.36908212285969	-2.36993925062445	4.98969783012647	1.24922180284203e-08	3.35091256394347e-07
ENSG00000198719	DLL1	2.88411929512637	2.89069612842125	2.52977876188685	1.2542777127822e-08	3.35554321036246e-07
ENSG00000198160	MIER1	-1.58852136406763	-1.58909671465162	4.67192091011057	1.25595190247685e-08	3.35554321036246e-07
ENSG00000174652	ZNF266	-1.91924133550526	-1.92094145685495	3.53169517069809	1.26167352125448e-08	3.36412828371074e-07
ENSG00000115594	IL1R1	-1.74011874611009	-1.74084349548809	4.52766549677136	1.26501021785537e-08	3.36633274640401e-07
ENSG00000174307	PHLDA3	-1.85515201187691	-1.85633754701525	3.96426556422429	1.29417301803634e-08	3.43193392832345e-07
ENSG00000137692	DCUN1D5	-1.49880083897232	-1.49905898426337	5.70034690957242	1.29477972541878e-08	3.43193392832345e-07
ENSG00000131845	ZNF304	-2.49981973896479	-2.50399157736167	2.90273409473768	1.30015567139522e-08	3.43516473948428e-07
ENSG00000101255	TRIB3	-1.53191341732702	-1.53212578096271	6.0232578149758	1.30112115095289e-08	3.43516473948428e-07
ENSG00000087495	PHACTR3	-3.39685523154434	-3.41258297505219	1.98072040007745	1.30852839516657e-08	3.44793375952339e-07
ENSG00000149483	TMEM138	-1.76646211074634	-1.76755036230509	3.9821044766451	1.3440075135188e-08	3.53447622966943e-07
ENSG00000174151	CYB561D1	-2.37281638995383	-2.37708908848258	2.73852927142451	1.35202967688052e-08	3.54861487794943e-07
ENSG00000165572	KBTBD6	-3.6811393605164	-3.69537492316311	2.39593503165278	1.3595997884818e-08	3.56151413342146e-07
ENSG00000006210	CX3CL1	-1.5743552942833	-1.57475757478644	5.16290955610621	1.38915956043079e-08	3.63185341608144e-07
ENSG00000069399	BCL3	-1.67704642290393	-1.67753551423503	5.01019124256165	1.40092033050721e-08	3.65547538380597e-07
ENSG00000101040	ZMYND8	-1.62729918191858	-1.62780342426295	4.90611876086524	1.4090947377747e-08	3.66593847673764e-07
ENSG00000181007	ZFP82	-2.3093541654879	-2.31327193258529	2.79081363992329	1.41039684908785e-08	3.66593847673764e-07
ENSG00000083635	NUFIP1	-1.87003670376629	-1.87170759283372	3.49826357374765	1.43337072221919e-08	3.71844644611291e-07
ENSG00000121406	ZNF549	-3.08983571114906	-3.10239892370919	1.98484170422491	1.44183056120824e-08	3.73317210172295e-07
ENSG00000165300	SLITRK5	-2.16229594455661	-2.16506987947603	3.1148293972277	1.44855683801114e-08	3.74336113899912e-07
ENSG00000143363	PRUNE	-1.84681582531454	-1.84809562801415	3.84964878280844	1.47726393548653e-08	3.807413922537e-07
ENSG00000096654	ZNF184	-3.31257234420061	-3.32314193131382	2.44184291538937	1.47902076770189e-08	3.807413922537e-07
ENSG00000198353	HOXC4	-2.82972024946661	-2.84063673200933	1.91702502828086	1.48569732199363e-08	3.81727442194991e-07
ENSG00000100601	ALKBH1	-1.71821714055808	-1.71918836809906	4.0872035688315	1.49925230104146e-08	3.84473649360767e-07
ENSG00000135679	MDM2	-2.17836921169518	-2.17981030395965	4.05197846139899	1.51307674590602e-08	3.87278345726939e-07
ENSG00000168497	SDPR	-2.45727227414656	-2.46202921924717	2.6787080738869	1.53555628085716e-08	3.91775201723522e-07
ENSG00000119812	FAM98A	-1.67637749977576	-1.67671371359373	5.54584888158707	1.53648789223511e-08	3.91775201723522e-07
ENSG00000139132	FGD4	-1.69746494001227	-1.69821169009268	4.4335631225999	1.57072160943015e-08	3.99744178855354e-07
ENSG00000077063	CTTNBP2	-1.91287399403015	-1.914413051152	3.66524149937954	1.58466180779864e-08	4.02528109208245e-07
ENSG00000128000	ZNF780B	-2.07941230807156	-2.08236150649722	2.93980085895392	1.58983382706192e-08	4.03078474263789e-07
ENSG00000186185	KIF18B	-2.06895556009476	-2.06995121644897	4.45333825675901	1.6115858175878e-08	4.06986777942676e-07
ENSG00000166068	SPRED1	-2.17821673370387	-2.17987746052407	3.8545075291718	1.61471447849651e-08	4.06986777942676e-07
ENSG00000182141	ZNF708	-3.92344075459609	-3.95072099672885	1.74225011941807	1.61561431507326e-08	4.06986777942676e-07
ENSG00000083812	ZNF324	-2.60714645026456	-2.61184028818428	2.85165244924304	1.61738706116498e-08	4.06986777942676e-07
ENSG00000120278	PLEKHG1	-2.80479694933735	-2.8131965349131	2.25052015740344	1.62698255480053e-08	4.08634644662634e-07
ENSG00000140297	GCNT3	-1.78758539709367	-1.78845980136625	4.31787767548515	1.64228533448618e-08	4.11707119740722e-07
ENSG00000130803	ZNF317	-1.49997363946416	-1.50021487665412	5.79992209989317	1.65032021209549e-08	4.12949527698222e-07
ENSG00000165782	TMEM55B	-1.6289771433172	-1.62966826616686	4.45917180733847	1.65710036436049e-08	4.13851074179522e-07
ENSG00000163545	NUAK2	-2.06242608329861	-2.06356163673519	4.25942515533224	1.66009452660739e-08	4.13851074179522e-07
ENSG00000166272	WBP1L	-1.66264047803548	-1.66342943825182	4.31456831613838	1.68887573645456e-08	4.2024492351259e-07
ENSG00000214367	HAUS3	-2.10008899734423	-2.10211932492944	3.48597771374139	1.70326888108121e-08	4.22924224592058e-07
ENSG00000255561	FDXACB1	-3.93248410942422	-3.96829510723397	1.38982823329933	1.705949936656e-08	4.22924224592058e-07
ENSG00000108599	AKAP10	-1.799776995477	-1.80087158055086	4.01583450457267	1.72059816154954e-08	4.25768681599675e-07
ENSG00000267041	ZNF850	-2.24079953230492	-2.24353157311914	3.2244590137074	1.72402066670709e-08	4.25829929684632e-07
ENSG00000142556	ZNF614	-2.72632555805625	-2.73211806984564	2.68561615069459	1.73060025445509e-08	4.26669312734405e-07
ENSG00000120685	PROSER1	-1.92280638272201	-1.92437091118269	3.65130898557012	1.73666692672537e-08	4.27379391215425e-07
ENSG00000172171	TEFM	-2.27302578468915	-2.27708656562879	2.70482333468485	1.74193608830496e-08	4.27890967332348e-07
ENSG00000185219	ZNF445	-2.437493956135	-2.44261364665161	2.55480189390925	1.75257267453677e-08	4.29020108401276e-07
ENSG00000185442	FAM174B	-2.00293459853195	-2.00421338847201	4.02277119498935	1.75293035642633e-08	4.29020108401276e-07
ENSG00000182544	MFSD5	-2.12580347554618	-2.12804613739035	3.37293167432984	1.76114620160886e-08	4.3024577151144e-07
ENSG00000187210	GCNT1	-2.55566265014111	-2.55830595039443	3.59941793287499	1.78480841770211e-08	4.34669911797999e-07
ENSG00000116044	NFE2L2	-1.3830134733057	-1.38315377310165	6.423093690572	1.78573755890768e-08	4.34669911797999e-07
ENSG00000120784	ZFP30	-2.23923818791795	-2.24270959875972	2.88732522414491	1.840888788283e-08	4.47282616457456e-07
ENSG00000138092	CENPO	-1.59290993903737	-1.59355867672885	4.50652921011582	1.87051648704605e-08	4.53157503085501e-07
ENSG00000196639	HRH1	-2.25670079016107	-2.25901596251722	3.47245566764995	1.87182565396188e-08	4.53157503085501e-07
ENSG00000135521	LTV1	-1.54096730309077	-1.54119376974139	5.94190590953942	1.88421071869e-08	4.55333948812076e-07
ENSG00000129071	MBD4	-1.54095521401288	-1.54129211826699	5.37289084561466	1.89089384452883e-08	4.55579600824585e-07
ENSG00000109819	PPARGC1A	-2.84404590685214	-2.85028243033184	2.70003929771087	1.8920208593744e-08	4.55579600824585e-07
ENSG00000188021	UBQLN2	-1.46451534312252	-1.46459863109535	7.28045048919069	1.91830322187997e-08	4.61080337130004e-07
ENSG00000107951	MTPAP	-1.75942424639812	-1.7606328480831	3.82616708604538	1.95869776668267e-08	4.69947306739677e-07
ENSG00000166439	RNF169	-1.98682034129366	-1.98853992317311	3.59193447949307	1.98117538397003e-08	4.73286210088734e-07
ENSG00000163866	C1orf212	-1.68119014814631	-1.68187981812321	4.52479864887009	1.98161324487661e-08	4.73286210088734e-07
ENSG00000135766	EGLN1	-1.38886071286603	-1.38896476219053	6.86054308817805	1.98320049261757e-08	4.73286210088734e-07
ENSG00000204498	NFKBIL1	-2.12334897719745	-2.12448566927773	4.32383432862898	2.00602596049345e-08	4.7788312934526e-07
ENSG00000184384	MAML2	-1.96300867398307	-1.96468623653759	3.59927714071017	2.0221892735569e-08	4.80879477605411e-07
ENSG00000089902	RCOR1	-1.56389385928625	-1.56414608132021	5.81778657180922	2.03957337875212e-08	4.84155011607494e-07
ENSG00000117481	NSUN4	-1.54012322616961	-1.54060502237408	4.86415554211681	2.06358208307815e-08	4.87866135338326e-07
ENSG00000103429	BFAR	-1.52376049055269	-1.52416607482419	5.08707937390494	2.06464572157649e-08	4.87866135338326e-07
ENSG00000175592	FOSL1	-2.03311523285988	-2.03352695828891	5.66922188858564	2.06611963072002e-08	4.87866135338326e-07
ENSG00000229676	ZNF492	-4.52044012095437	-4.5757717316491	1.37014353499841	2.10931265390794e-08	4.97189829775276e-07
ENSG00000145780	FEM1C	-1.73882135280913	-1.73989729927707	3.96768442210414	2.15343279621191e-08	5.06322132074683e-07
ENSG00000197312	DDI2	-1.59904673764141	-1.59985896264561	4.19407574957373	2.15560645253984e-08	5.06322132074683e-07
ENSG00000171448	ZBTB26	-2.62662120916704	-2.63260027891277	2.54049484019499	2.19702949279654e-08	5.15149642611665e-07
ENSG00000204315	FKBPL	-2.08964375433528	-2.09275218421908	2.87587489236945	2.23705097128399e-08	5.2361828319129e-07
ENSG00000182742	HOXB4	-1.96021654135525	-1.96139725995625	4.08948231121964	2.24635405363272e-08	5.24510931474784e-07
ENSG00000151332	MBIP	-2.52582695589787	-2.53010580161028	2.89600126509387	2.24868614373696e-08	5.24510931474784e-07
ENSG00000105371	ICAM4	4.5081052219775	4.56529587008709	1.07861819149244	2.28965436107155e-08	5.33139657824507e-07
ENSG00000111875	ASF1A	-1.67202433513208	-1.67232129341877	5.71730987278258	2.29410702048557e-08	5.33250664796402e-07
ENSG00000132952	USPL1	-2.37147769826385	-2.37594977702685	2.6759827206871	2.30699813832438e-08	5.35319360401498e-07
ENSG00000159592	GPBP1L1	-1.52168013451024	-1.52202262683724	5.32724063405301	2.34516741573829e-08	5.43236362346837e-07
ENSG00000048540	LMO3	-2.98458583438641	-2.99144078122964	2.70875920134713	2.38000924705281e-08	5.50356621059867e-07
ENSG00000164815	ORC5	-1.7620109387378	-1.76317372196153	3.88231450877212	2.39869164511776e-08	5.53722071330798e-07
ENSG00000034533	ASTE1	-2.86214370556295	-2.87042198211018	2.33079082415888	2.41796352068742e-08	5.57211799647072e-07
ENSG00000174004	LRRC33	-2.32967262217957	-2.33289997782471	3.08139388785737	2.43484489113551e-08	5.60139617151105e-07
ENSG00000138767	CNOT6L	-1.81774644502427	-1.81914229316319	3.69339492266746	2.49509698512791e-08	5.73017821310539e-07
ENSG00000188997	KCTD21	-2.23153024940563	-2.23398864371698	3.35601346829932	2.50744179573149e-08	5.74743082141416e-07
ENSG00000080802	CNOT4	-1.56281327716907	-1.56358364459081	4.22554325570953	2.51117988469184e-08	5.74743082141416e-07
ENSG00000122641	INHBA	-1.73914685545859	-1.74023741895601	3.94557844959423	2.52233083649966e-08	5.7631177477229e-07
ENSG00000162344	FGF19	2.4649928853905	2.47122288080115	2.17321328232573	2.52785392589876e-08	5.76591443097861e-07
ENSG00000136122	BORA	-1.88450593163767	-1.88592647979235	3.74674027869508	2.55326081976864e-08	5.81397862728981e-07
ENSG00000167513	CDT1	-1.7671158180295	-1.76785983171431	4.52045545135172	2.57740257520738e-08	5.85176753743281e-07
ENSG00000163884	KLF15	2.56516985894801	2.57219495554519	2.10427646165546	2.58268326696282e-08	5.85176753743281e-07
ENSG00000168061	SAC3D1	-1.49936881504987	-1.49989731777914	4.67875114295078	2.58451384607838e-08	5.85176753743281e-07
ENSG00000205808	PPAPDC2	-2.57849107402479	-2.58315917923371	2.83206079245761	2.58730849216944e-08	5.85176753743281e-07
ENSG00000115163	CENPA	-1.66305432231149	-1.66384964747423	4.30159300784082	2.61249299655226e-08	5.8987804831244e-07
ENSG00000157450	RNF111	-1.80234027092648	-1.80384208799455	3.57170833933015	2.61996349033421e-08	5.90570593821217e-07
ENSG00000156928	MALSU1	-1.64951048682573	-1.65006200488107	4.80806927957352	2.63364234545354e-08	5.92657904986962e-07
ENSG00000183840	GPR39	-1.8385091644601	-1.83927156905367	4.56953425282152	2.66486415727325e-08	5.98679364779712e-07
ENSG00000167378	IRGQ	-1.62451817034265	-1.6249665456886	5.07194198273654	2.67706857005799e-08	6.00415445846451e-07
ENSG00000010072	SPRTN	-1.86695350904037	-1.86821170655268	3.89729053298264	2.68866674546729e-08	6.00544649101513e-07
ENSG00000005483	MLL5	-1.67572993725571	-1.67648694199389	4.38898091455634	2.69123616314587e-08	6.00544649101513e-07
ENSG00000183155	RABIF	-1.55213889104463	-1.55273292627235	4.58172172746229	2.69295380211627e-08	6.00544649101513e-07
ENSG00000114541	FRMD4B	-4.55012430015065	-4.62350612002958	1.02665893978145	2.69875661139911e-08	6.00544649101513e-07
ENSG00000124279	FASTKD3	-2.01817076575094	-2.02056929760978	3.16222800361403	2.70003298097385e-08	6.00544649101513e-07
ENSG00000183665	TRMT12	-2.60965124312648	-2.61511844522765	2.64692196457421	2.72115508514487e-08	6.03535551739642e-07
ENSG00000139620	KANSL2	-1.76521413574744	-1.76664263618732	3.59649220907235	2.72247993440563e-08	6.03535551739642e-07
ENSG00000119720	NRDE2	-1.96526590206047	-1.96704713742606	3.51547116108579	2.74508934573384e-08	6.06993939028489e-07
ENSG00000102921	N4BP1	-1.63339791760229	-1.6341696478117	4.31139070766771	2.74713182963237e-08	6.06993939028489e-07
ENSG00000204120	GIGYF2	-1.81839372018394	-1.81918107219548	4.5037996689056	2.82433575404416e-08	6.22435411713395e-07
ENSG00000197971	MBP	-1.47438734397199	-1.47480956366727	4.96767093081896	2.828801912354e-08	6.22435411713395e-07
ENSG00000121542	SEC22A	-1.92649895158046	-1.92864311788981	3.21488121907372	2.83093946574091e-08	6.22435411713395e-07
ENSG00000124193	SRSF6	-1.46813815987625	-1.46827876081808	6.53237581034589	2.84890157985902e-08	6.25359541555961e-07
ENSG00000116717	GADD45A	-1.52042013048572	-1.52071947588115	5.51559893524866	2.85457787724677e-08	6.25581674667217e-07
ENSG00000154124	FAM105B	-1.59910934716045	-1.59955724016622	5.04163297085096	3.00456274673415e-08	6.57376762792797e-07
ENSG00000204713	TRIM27	-1.6918073680121	-1.69220891557572	5.30800301269026	3.0525240280481e-08	6.66782610165816e-07
ENSG00000130518	KIAA1683	3.2916031676643	3.30810551941574	1.62125391650834	3.0589347167855e-08	6.67096462138652e-07
ENSG00000127989	MTERF	-2.59641263075809	-2.60030563523014	3.10535241174817	3.06769343877494e-08	6.67920525987816e-07
ENSG00000040633	PHF23	-1.83893316128056	-1.83941419543457	5.22516795909867	3.08589195232922e-08	6.69913016510423e-07
ENSG00000144791	LIMD1	-2.26350179842414	-2.26816395008967	2.50269658564853	3.08683450792903e-08	6.69913016510423e-07
ENSG00000203883	SOX18	4.07517523743449	4.09019143769502	2.54787557264084	3.17168609499114e-08	6.87215733538307e-07
ENSG00000179409	GEMIN4	-1.62902636186679	-1.62956793043795	4.80859914122111	3.19726986856371e-08	6.91641668986717e-07
ENSG00000114529	C3orf52	-1.98831200996925	-1.99060172969463	3.19095061222587	3.21245667111203e-08	6.93807872350315e-07
ENSG00000118689	FOXO3	-1.53979416055444	-1.54010675146763	5.48115231688199	3.25819912075377e-08	7.02342886862101e-07
ENSG00000076604	TRAF4	-1.86337811618579	-1.86365819584978	6.0258122788945	3.26244869158283e-08	7.02342886862101e-07
ENSG00000121931	LRIF1	-1.58596279049897	-1.58670133822782	4.31381022838514	3.27112955591084e-08	7.03083166728784e-07
ENSG00000129810	SGOL1	-1.78285367387652	-1.78404421746595	3.87426405123296	3.30730707511536e-08	7.09721639863156e-07
ENSG00000182022	CHST15	-1.93160083315695	-1.9329198900862	3.900704213188	3.32254078699836e-08	7.11851709827828e-07
ENSG00000164002	EXO5	-2.20540142039768	-2.20858343409721	2.96957092647187	3.34173733721574e-08	7.14822666136165e-07
ENSG00000164951	PDP1	-2.13384173281807	-2.13478626675646	4.60351898892086	3.35185251147034e-08	7.15844679678983e-07
ENSG00000196417	ZNF765	-2.49148282032755	-2.4981468040204	2.24920840678482	3.37655831286122e-08	7.19974564262238e-07
ENSG00000165821	SALL2	-2.54218358482688	-2.54549245294275	3.27330838379101	3.41007706311759e-08	7.25967516992588e-07
ENSG00000131051	RBM39	-1.4961589382522	-1.49631084623299	6.45784217428432	3.44309746841807e-08	7.31227575282572e-07
ENSG00000167106	FAM102A	-1.76369401712884	-1.76435663096958	4.68341312976269	3.44848952750831e-08	7.31227575282572e-07
ENSG00000181788	SIAH2	-1.64398835577851	-1.64428532067449	5.68240978020794	3.45114118068795e-08	7.31227575282572e-07
ENSG00000066135	KDM4A	-1.66771274157791	-1.66826758646129	4.81882477540135	3.54871150457283e-08	7.50714805983135e-07
ENSG00000167840	ZNF232	-2.21124526186084	-2.2154433932314	2.59137010352447	3.59041678538091e-08	7.58341258669745e-07
ENSG00000174460	ZCCHC12	4.68445428813376	4.69801994870917	3.31273585823472	3.61216282521493e-08	7.61734714021739e-07
ENSG00000181315	ZNF322	-2.8202506427853	-2.82724501986633	2.5210264085474	3.65626574228915e-08	7.6982474310176e-07
ENSG00000120616	EPC1	-2.0115085266975	-2.0136311773048	3.32634686729698	3.72911382940408e-08	7.83932205015165e-07
ENSG00000181284	TMEM102	-2.53250393822964	-2.53550451905851	3.39550389686105	3.76100195172454e-08	7.88910357513904e-07
ENSG00000165474	GJB2	1.58095165186441	1.58158249566056	4.49253467686185	3.76572143849403e-08	7.88910357513904e-07
ENSG00000182263	FIGN	-2.0024311824419	-2.0049221813493	3.08962832577719	3.77044094218918e-08	7.88910357513904e-07
ENSG00000165152	TMEM246	-1.80526897797101	-1.80628383375824	4.12371534767561	3.80349495283105e-08	7.94586827217601e-07
ENSG00000179598	PLD6	-1.64655452581978	-1.64765956272835	3.81677590949315	3.84826414592015e-08	8.02689249223655e-07
ENSG00000168116	KIAA1586	-2.76129477265325	-2.76787047273951	2.54426213974539	3.95176650027029e-08	8.21821431019102e-07
ENSG00000106299	WASL	-1.62548229813594	-1.62596845739802	4.95860115047903	3.95224293921355e-08	8.21821431019102e-07
ENSG00000171988	JMJD1C	-1.60099440094116	-1.60106059297299	7.78457046164768	4.00732627977428e-08	8.3198544991227e-07
ENSG00000189042	ZNF567	-2.17368016753039	-2.17724197994078	2.77868777305708	4.07677993399774e-08	8.44478397936792e-07
ENSG00000122644	ARL4A	-2.23651395785661	-2.23920757728061	3.23807212720574	4.0800924684092e-08	8.44478397936792e-07
ENSG00000198113	TOR4A	-1.82102056541854	-1.82131099428251	5.92512893970024	4.13338142734589e-08	8.54189702674316e-07
ENSG00000151576	QTRTD1	-1.61787282268656	-1.61837647912922	4.89788193632382	4.16331839066324e-08	8.59052711624237e-07
ENSG00000143013	LMO4	-1.38113856839522	-1.38122112768815	7.18229602740383	4.21778862428105e-08	8.68955161733601e-07
ENSG00000186017	ZNF566	-1.97701488753536	-1.97939119055434	3.12769572747782	4.29030867774213e-08	8.82540183832476e-07
ENSG00000164626	KCNK5	-2.95496498966266	-2.96368575855679	2.34837162059541	4.30539320325274e-08	8.84286885789062e-07
ENSG00000132823	C20orf111	-1.56797019523326	-1.56842809048101	4.97198876606979	4.32053724475925e-08	8.86040451478763e-07
ENSG00000256060	TRAPPC2P1	-2.74612672049598	-2.75571255250035	2.01233366597309	4.32872621836118e-08	8.86364519704735e-07
ENSG00000106948	AKNA	-2.05269170208979	-2.05419563046314	3.85405575247775	4.37413815656994e-08	8.9429788042555e-07
ENSG00000184517	ZFP1	-2.56376969178756	-2.56997835261848	2.42428587799569	4.57333058820828e-08	9.32185005514283e-07
ENSG00000100294	MCAT	-2.09046156431093	-2.09380086377399	2.77624886333501	4.57335023582164e-08	9.32185005514283e-07
ENSG00000169220	RGS14	-2.13035789568044	-2.13431002155599	2.58809659083643	4.58880325196584e-08	9.33915466090529e-07
ENSG00000139131	YARS2	-1.37548577922048	-1.37572796784287	5.63076199635532	4.61883185741322e-08	9.38602619267062e-07
ENSG00000178567	EPM2AIP1	-2.43738097258652	-2.44026922341193	3.35506666953127	4.64729499638183e-08	9.42957949946644e-07
ENSG00000125630	POLR1B	-1.45136346554417	-1.45159586105044	5.79068910421865	4.66779264132048e-08	9.45170579040308e-07
ENSG00000167987	VPS37C	-1.63836995446769	-1.63908765601563	4.42006142547744	4.67229416868271e-08	9.45170579040308e-07
ENSG00000254535	PABPC4L	-4.13160565790814	-4.19380209436027	0.84899085933596	4.77204937900775e-08	9.63896479988734e-07
ENSG00000159208	C1orf51	-1.94256651344552	-1.9452288061729	2.92884415871077	4.78835465691902e-08	9.6559310170637e-07
ENSG00000048052	HDAC9	-1.71930557438916	-1.71969680245286	5.38212373972285	4.79494138669034e-08	9.6559310170637e-07
ENSG00000020577	SAMD4A	-1.71416295545899	-1.71513880396449	4.07293884794631	4.80321849003594e-08	9.6559310170637e-07
ENSG00000171161	ZNF672	-2.30217418457797	-2.30342465784975	4.3827650165425	4.80924688293957e-08	9.6559310170637e-07
ENSG00000139977	NAA30	-1.43668385809375	-1.43698337039698	5.40848604963723	4.8422498753809e-08	9.70766148409694e-07
ENSG00000100575	TIMM9	-1.51882306852713	-1.51923827148023	5.04875820504535	4.85772914094135e-08	9.72415869228439e-07
ENSG00000115526	CHST10	-2.036626819801	-2.03841054811456	3.59205339242401	4.99811315074351e-08	9.99026729922086e-07
ENSG00000120158	RCL1	-1.68480926858082	-1.68585095641984	3.94763049641272	5.00585309927301e-08	9.99084847729905e-07
ENSG00000170260	ZNF212	-2.74880312164701	-2.75487542118475	2.64392958636358	5.04683690958763e-08	1.00576785484977e-06
ENSG00000152443	ZNF776	-2.05568783674464	-2.05874670206189	2.86439305375364	5.10635588800957e-08	1.01611936453983e-06
ENSG00000163513	TGFBR2	-1.38229045343034	-1.38252300466972	5.69858388482346	5.17449623203559e-08	1.02815323650461e-06
ENSG00000171135	JAGN1	-1.59683541168429	-1.59759212306032	4.2937761599704	5.18896419324668e-08	1.0295027775122e-06
ENSG00000142961	MOB3C	-1.8615063379483	-1.86308220903646	3.57040039421532	5.2221938081312e-08	1.03393150265986e-06
ENSG00000144579	CTDSP1	-1.45951395383999	-1.45982345948434	5.39109599791059	5.22757769329309e-08	1.03393150265986e-06
ENSG00000099942	CRKL	-1.47203988456635	-1.47231152076132	5.59448235916485	5.23633946488514e-08	1.03393150265986e-06
ENSG00000164056	SPRY1	-3.50080259069495	-3.52326602347824	1.59864124035625	5.24212214292203e-08	1.03393150265986e-06
ENSG00000115844	DLX2	3.31061440635526	3.31957657753054	2.51828803200028	5.26656076884069e-08	1.03595356348256e-06
ENSG00000170473	WIBG	-1.45820975223464	-1.45878907683429	4.49538649472454	5.26782232549287e-08	1.03595356348256e-06
ENSG00000162702	ZNF281	-2.68615229275149	-2.69426292426874	2.17726934337803	5.27619184817825e-08	1.03608030845925e-06
ENSG00000118620	ZNF430	-2.85032794833961	-2.85494082202444	3.12252603922516	5.36074125618388e-08	1.04989068050451e-06
ENSG00000166579	NDEL1	-1.65807611624211	-1.65891318590414	4.22330488366887	5.36217652956745e-08	1.04989068050451e-06
ENSG00000146587	RBAK	-1.8304451987038	-1.83167575851868	3.88518107876845	5.51687653226941e-08	1.07860565671716e-06
ENSG00000105849	TWISTNB	-1.45300188573645	-1.45329236125851	5.47294636329838	5.53439867595931e-08	1.08028759469096e-06
ENSG00000111596	CNOT2	-1.43964598580324	-1.44008734581277	4.85819052803849	5.54158861577229e-08	1.08028759469096e-06
ENSG00000182318	ZSCAN22	-2.69804752292461	-2.70751899898571	1.98061437733147	5.57011171632757e-08	1.08427196428716e-06
ENSG00000196428	TSC22D2	-2.02847966900866	-2.02937898422521	4.55316543417277	5.63207522646666e-08	1.09474482517929e-06
ENSG00000048405	ZNF800	-1.93006413520308	-1.93190425233117	3.43396332215856	5.70730224312526e-08	1.1077617609956e-06
ENSG00000145390	USP53	-1.72421523773442	-1.72572335401691	3.47406309087968	5.72328780003017e-08	1.10925919037579e-06
ENSG00000172530	BANP	-2.08669486999786	-2.08991198620558	2.82411057493775	5.73167082870456e-08	1.10928094018161e-06
ENSG00000152454	ZNF256	-2.72946119885681	-2.73944318257022	1.93917870547196	5.83141655237165e-08	1.12695906052462e-06
ENSG00000177051	FBXO46	-1.9154301859125	-1.91641240786066	4.30031779780434	5.84058777406192e-08	1.12710738454271e-06
ENSG00000183735	TBK1	-1.67806942808743	-1.67951050800702	3.48140717981322	5.90682751611957e-08	1.13825245181316e-06
ENSG00000170619	COMMD5	-1.67790353347162	-1.67874302458246	4.24295637719356	5.9525170284171e-08	1.14541116764893e-06
ENSG00000155868	MED7	-2.61408835217851	-2.6226447320157	2.03495704872605	5.96250176146787e-08	1.14568873387976e-06
ENSG00000197579	TOPORS	-1.60972211213758	-1.61021204173207	4.92715162538714	5.98720375381658e-08	1.14878936689826e-06
ENSG00000164778	EN2	3.44275566397507	3.45336483334765	2.41113578805485	6.01160899500441e-08	1.15182428344284e-06
ENSG00000043143	PHF15	-1.44271326471349	-1.4432748450769	4.52056432843761	6.03250262978277e-08	1.15417867718469e-06
ENSG00000105325	FZR1	-1.77212683878551	-1.77264236230518	5.04768241900991	6.05734904251835e-08	1.15728155780992e-06
ENSG00000106246	PTCD1	-1.65167005786222	-1.65244026623329	4.33231234364248	6.16426993306772e-08	1.17603397357474e-06
ENSG00000185024	BRF1	-1.83180932450926	-1.83239722999364	4.92935240825839	6.18078484419404e-08	1.17750974901038e-06
ENSG00000136738	STAM	-1.83039352474649	-1.83188107754807	3.61455187726277	6.26170897032955e-08	1.19123462000085e-06
ENSG00000188785	ZNF548	-3.65277215443103	-3.67899845023401	1.53426128004597	6.31236214107451e-08	1.1991699863469e-06
ENSG00000135392	DNAJC14	-1.56826993337555	-1.56907631362536	4.16659652462616	6.40525015512827e-08	1.21509497992334e-06
ENSG00000186020	ZNF529	-1.85278953988601	-1.85452906560862	3.4238551732297	6.41873300040189e-08	1.21593286725127e-06
ENSG00000205138	SDHAF1	-1.98533256037101	-1.9866434015615	3.96859332959816	6.43285400228544e-08	1.21688910971301e-06
ENSG00000176903	PNMA1	-1.4654220165517	-1.46574107551226	5.35459703819769	6.44525062184915e-08	1.21751692028508e-06
ENSG00000047579	DTNBP1	-1.60256766236317	-1.60365479463338	3.78639434654461	6.47873830317719e-08	1.22212149257683e-06
ENSG00000196584	XRCC2	-1.72235884330329	-1.7237002758056	3.63708986429897	6.52486853126127e-08	1.22909461715275e-06
ENSG00000256628	RP11-454H13.5	-3.31881947380507	-3.3422124798112	1.36661198147964	6.62584407413294e-08	1.24636494701642e-06
ENSG00000183808	RBM12B	-2.31887303015497	-2.32242866345865	2.93861418981499	6.64810444542028e-08	1.248800795826e-06
ENSG00000131873	CHSY1	-1.47409884783001	-1.47453774582253	4.91147281125865	6.67456421296658e-08	1.25201755558472e-06
ENSG00000143319	ISG20L2	-1.56863173792923	-1.56887564164035	5.87072120840856	6.7022323338238e-08	1.25545167683303e-06
ENSG00000197782	ZNF780A	-2.60718748861529	-2.61236861292382	2.71783983274126	6.74163160445272e-08	1.26107061476876e-06
ENSG00000168916	ZNF608	-3.01234127153126	-3.01899320347332	2.78277151147459	6.78740275663385e-08	1.26648239873429e-06
ENSG00000131849	ZNF132	-3.40735010761054	-3.42855856384401	1.58716754873165	6.78944858850248e-08	1.26648239873429e-06
ENSG00000135747	ZNF670	-2.29285139960319	-2.29834617861097	2.30759807586509	6.82816865809066e-08	1.271936083921e-06
ENSG00000176125	UFSP1	-3.53702603734698	-3.56078725347714	1.55937274061953	6.85090542762366e-08	1.27440143682786e-06
ENSG00000144659	SLC25A38	-1.51631709680215	-1.51686482796453	4.65073763234926	7.00807292190829e-08	1.30183205025809e-06
ENSG00000106236	NPTX2	1.7012880156522	1.70148132892823	6.35326922931683	7.04253363889791e-08	1.30561078474431e-06
ENSG00000213699	C2orf18	-1.48677192282367	-1.4870964334983	5.35880865038347	7.05175816369804e-08	1.30561078474431e-06
ENSG00000139154	AEBP2	-1.89393051400096	-1.89499107669095	4.16906044571962	7.05761869176578e-08	1.30561078474431e-06
ENSG00000174206	C12orf66	-2.68079220047569	-2.6918106529404	1.75165282022107	7.14659373385875e-08	1.32024952008972e-06
ENSG00000213160	KLHL23	-1.71484337495091	-1.71595477576497	3.89238930040865	7.1947526739961e-08	1.32731805864698e-06
ENSG00000132275	RRP8	-1.97733132760326	-1.98007862981491	2.92465053487458	7.20878784605641e-08	1.32808053010039e-06
ENSG00000070047	PHRF1	-2.04635710176657	-2.04750005153098	4.23190842341999	7.30775299433215e-08	1.34446616131664e-06
ENSG00000182831	C16orf72	-1.4967395560883	-1.49707837970271	5.31118124056105	7.34744772682827e-08	1.34991738235919e-06
ENSG00000105708	ZNF14	-2.69493687117047	-2.70440571034193	1.97903231543098	7.36393812102568e-08	1.35109628015317e-06
ENSG00000169607	CKAP2L	-1.63589076131837	-1.63632855716919	5.12024497251469	7.39604087182148e-08	1.35513251602281e-06
ENSG00000141646	SMAD4	-1.43279505040189	-1.43331865341257	4.60790947670027	7.48500689960677e-08	1.36956224471386e-06
ENSG00000137502	RAB30	-2.41851880095872	-2.42459359227246	2.2996467191561	7.5542003418949e-08	1.37852279469755e-06
ENSG00000105997	HOXA3	-1.62373410015387	-1.62481403242752	3.82393574202844	7.55453514839473e-08	1.37852279469755e-06
ENSG00000072736	NFATC3	-1.49195194512084	-1.49257460006052	4.4363005613512	7.60653431352338e-08	1.38612551919804e-06
ENSG00000154781	CCDC174	-2.26786343396989	-2.27241539227688	2.54082363763101	7.62951946642494e-08	1.38822584240904e-06
ENSG00000010539	ZNF200	-1.92717799179521	-1.92907721246687	3.38387824716956	7.63876134579385e-08	1.38822584240904e-06
ENSG00000141446	ESCO1	-1.78083876083061	-1.78245329948056	3.44575685267946	7.82509650639651e-08	1.420165011418e-06
ENSG00000062370	ZFP112	-3.41016569315595	-3.44267652019775	1.01713174048983	7.90927317498749e-08	1.43350232193152e-06
ENSG00000175764	TTLL11	-2.30224019937882	-2.30718219168359	2.46242745495201	7.92737065974582e-08	1.43484339120797e-06
ENSG00000119906	FAM178A	-1.6173713275701	-1.61838050940522	3.91170860578418	8.01002148474693e-08	1.44784916648822e-06
ENSG00000198466	ZNF587	-2.06898875678914	-2.07213550829855	2.83876832314298	8.05776242379274e-08	1.45451829916431e-06
ENSG00000136643	RPS6KC1	-1.54756866819337	-1.54858597035347	3.8131398724554	8.14388632616788e-08	1.46808875546456e-06
ENSG00000030110	BAK1	-1.39105018031468	-1.3912983343036	5.61767096574912	8.17706100459856e-08	1.47079233941479e-06
ENSG00000166348	USP54	-1.77001424238342	-1.77108595381009	4.01037199276222	8.18081632272171e-08	1.47079233941479e-06
ENSG00000249709	ZNF564	-2.79089179334515	-2.80078379407639	2.01649034796703	8.19596223675741e-08	1.47154277803735e-06
ENSG00000090447	TFAP4	-1.94790141735512	-1.94902858577364	4.14317189857023	8.2575933783858e-08	1.4806262351726e-06
ENSG00000170191	NANP	-2.74897368171019	-2.75600149833987	2.43846877404594	8.32666793455792e-08	1.4903454555317e-06
ENSG00000168748	CA7	3.39262542392998	3.40361344557332	2.31107319309265	8.334022454882e-08	1.4903454555317e-06
ENSG00000133874	RNF122	2.23730213434013	2.24078424911129	2.76629288298298	8.55991193952618e-08	1.52806082171338e-06
ENSG00000188647	PTAR1	-1.63505755834795	-1.6357710293769	4.42531922734252	8.56771352466791e-08	1.52806082171338e-06
ENSG00000125850	OVOL2	-1.67320303388064	-1.67407866446442	4.17568023339596	8.65581761834669e-08	1.54172411550154e-06
ENSG00000105771	SMG9	-1.68165845987385	-1.68246446820841	4.30655742620509	8.70691845617429e-08	1.54876910257572e-06
ENSG00000008513	ST3GAL1	-1.39964645576362	-1.3999224694075	5.47677526308802	8.74303420990449e-08	1.5531334413674e-06
ENSG00000168005	C11orf84	1.57101928093033	1.57110001391355	7.45526343551824	8.76425022194348e-08	1.5537530245109e-06
ENSG00000168092	PAFAH1B2	-1.62071741737668	-1.62090588824888	6.30529790767023	8.76969161612551e-08	1.5537530245109e-06
ENSG00000102606	ARHGEF7	-1.75693147465105	-1.75749741082885	4.90164337060318	8.81190618456005e-08	1.55816096317607e-06
ENSG00000184574	LPAR5	-2.0441490281929	-2.04761398543378	2.67452265745021	8.81780622614553e-08	1.55816096317607e-06
ENSG00000128342	LIF	-1.42295247643581	-1.42335805658986	4.95865922125931	8.86159546798554e-08	1.56306337863272e-06
ENSG00000152439	ZNF773	-2.58860141588422	-2.59586957890311	2.22702942998867	8.86885797151432e-08	1.56306337863272e-06
ENSG00000198440	ZNF583	-2.43874195657064	-2.44572167238517	2.13074193476349	8.88338965657187e-08	1.56356984349005e-06
ENSG00000170852	KBTBD2	-1.42446051456122	-1.42481091017221	5.16906707066815	8.91828092495789e-08	1.56765378460728e-06
ENSG00000138835	RGS3	-1.60531230985449	-1.60626936869252	3.97006013205876	8.94223740593124e-08	1.56964079093297e-06
ENSG00000165388	ZNF488	-2.48547105039229	-2.49142298444569	2.39517334798661	8.95299138878409e-08	1.56964079093297e-06
ENSG00000162222	TTC9C	-1.50938857910914	-1.50994037439919	4.62885773812582	9.13425836936193e-08	1.59932993798802e-06
ENSG00000116679	IVNS1ABP	-1.44263626750659	-1.44303830913986	4.9971941546644	9.2121558972351e-08	1.61058356628442e-06
ENSG00000198205	ZXDA	-3.77625849926563	-3.8220543584411	0.915572654099013	9.22254830678823e-08	1.61058356628442e-06
ENSG00000100664	EIF5	-1.23419155302293	-1.23422089482611	8.46790126559829	9.37431135511605e-08	1.63495791800802e-06
ENSG00000172071	EIF2AK3	-1.72774460553688	-1.72933471114574	3.40480292432354	9.60071950603696e-08	1.67227077941516e-06
ENSG00000198142	SOWAHC	-1.52631415006335	-1.52649259291629	6.2654653708054	9.73635897008586e-08	1.6936971012554e-06
ENSG00000139146	FAM60A	-1.35941802699856	-1.35954587743644	6.52508569906515	9.7643726223557e-08	1.69637002086832e-06
ENSG00000180530	NRIP1	-1.92343548133808	-1.92526202857698	3.43876699076283	9.78234563934253e-08	1.69729391610429e-06
ENSG00000170881	RNF139	-1.5893230046104	-1.58995132899802	4.54885837829974	9.8076564406978e-08	1.69948692742427e-06
ENSG00000167333	TRIM68	-2.20320663725607	-2.20818878810694	2.34774758426971	9.83409218897077e-08	1.70097911176926e-06
ENSG00000080986	NDC80	-1.43679168736725	-1.4371716188039	5.0691862528416	9.84163279699482e-08	1.70097911176926e-06
ENSG00000177842	ZNF620	-3.11200359941807	-3.13173725658992	1.39314014845265	1.00314796891838e-07	1.73155991752037e-06
ENSG00000143632	ACTA1	4.18774442647863	4.24429043938239	0.786806271483711	1.00730697376779e-07	1.73650400156473e-06
ENSG00000117479	SLC19A2	-2.09044826948017	-2.09420355324808	2.615399490133	1.01463942414872e-07	1.74689909585142e-06
ENSG00000185745	IFIT1	-1.84049452821422	-1.84068754660646	6.53334002237399	1.0163025073627e-07	1.74751913189084e-06
ENSG00000175984	DENND2C	-2.24889181604065	-2.25326787087358	2.57722790009418	1.01914754755882e-07	1.75013444323736e-06
ENSG00000052344	PRSS8	-1.34635421597453	-1.34660679421278	5.53065074126288	1.02043329452104e-07	1.75013444323736e-06
ENSG00000118518	RNF146	-1.52618795479738	-1.52655934844021	5.21474293151234	1.03029267288978e-07	1.76478739831388e-06
ENSG00000141101	NOB1	-1.42732373754656	-1.42789703387805	4.47010221771748	1.0324778592101e-07	1.76627462343441e-06
ENSG00000168569	TMEM223	-1.51854633300669	-1.51917461172298	4.45621489663675	1.03897487939939e-07	1.775124978663e-06
ENSG00000204519	ZNF551	-2.76404418196149	-2.77264879788956	2.17455556667911	1.05760793727832e-07	1.80466127923369e-06
ENSG00000168661	ZNF30	-2.81425848440351	-2.82577487055649	1.83179126548053	1.07347783370406e-07	1.82825646903036e-06
ENSG00000180346	TIGD2	-3.01937562874713	-3.03461206469124	1.64882366502218	1.0741620172949e-07	1.82825646903036e-06
ENSG00000134690	CDCA8	-1.44022737703324	-1.4406049584403	5.08250303973253	1.08620507564279e-07	1.84641096001535e-06
ENSG00000177096	FAM109B	-2.25704933039579	-2.2618238994419	2.46515639534442	1.09081675146728e-07	1.85190307223787e-06
ENSG00000119725	ZNF410	-1.49470923488566	-1.4949937889327	5.55840272858732	1.10108671098168e-07	1.86697534357601e-06
ENSG00000134758	RNF138	-1.408789154216	-1.40932089307127	4.5530431105543	1.11309952792602e-07	1.88496096825048e-06
ENSG00000109184	DCUN1D4	-1.61348967430889	-1.61476985288213	3.56853240966836	1.11679857125742e-07	1.88884015607875e-06
ENSG00000171295	ZNF440	-2.57423186262329	-2.58026057312862	2.47555146034282	1.12033165448779e-07	1.89242923803404e-06
ENSG00000124444	ZNF576	-1.6791792899263	-1.6799751150108	4.3204031868299	1.12326632575051e-07	1.89499974351772e-06
ENSG00000163159	VPS72	-1.28593756298172	-1.28613290413829	5.81533647622032	1.13227504907932e-07	1.90779811033314e-06
ENSG00000184349	EFNA5	-1.56310008406733	-1.56384336943383	4.275158476448	1.18229971886832e-07	1.98958642778694e-06
ENSG00000106459	NRF1	-1.80430090007861	-1.80618132706441	3.2584072367049	1.18454286199241e-07	1.99086326629601e-06
ENSG00000108448	TRIM16L	-1.50638870961843	-1.50730890335566	3.901377624829	1.18951431044243e-07	1.9967166372533e-06
ENSG00000005889	ZFX	-1.41270260452715	-1.4132051443421	4.63866213046984	1.19522790179993e-07	2.00379957736758e-06
ENSG00000250091	DNAH10OS	4.85626774929697	4.96953336464581	0.489561116984514	1.21454650158797e-07	2.031423323036e-06
ENSG00000104549	SQLE	-1.48458984170008	-1.48480447662115	5.94865742304489	1.2147341970436e-07	2.031423323036e-06
ENSG00000101966	XIAP	-1.34332173158322	-1.34357415606007	5.52817817687663	1.22383099902056e-07	2.04408734232425e-06
ENSG00000125386	FAM193A	-1.61678839097319	-1.61747928119843	4.44754549776524	1.24589384019004e-07	2.07834927669513e-06
ENSG00000130522	JUND	-1.64891627408491	-1.64899590139379	7.5765564437517	1.25645819303647e-07	2.09336860683293e-06
ENSG00000151458	ANKRD50	-1.97871442399114	-1.98071340946242	3.37337770849092	1.26108217805571e-07	2.0984657781741e-06
ENSG00000197932	F8A1	-1.28497175781274	-1.28511082837104	6.30113972194822	1.26309579772706e-07	2.09921199989038e-06
ENSG00000178966	RMI1	-1.88263830990697	-1.88381534402988	4.00819048252444	1.28343325484374e-07	2.13037213044112e-06
ENSG00000176920	FUT2	-2.29005414169513	-2.29485663426417	2.49071396060205	1.29003048423614e-07	2.13867600180162e-06
ENSG00000167554	ZNF610	-3.01152384454689	-3.03204434183046	1.2443808095263	1.29175209239795e-07	2.13888630410386e-06
ENSG00000184677	ZBTB40	-1.86091194860637	-1.86243760381983	3.61566666931806	1.29869847651457e-07	2.1477366173876e-06
ENSG00000107290	SETX	-1.50131920170157	-1.50177423481477	4.89664982197058	1.3017426333849e-07	2.15011972893575e-06
ENSG00000135974	C2orf49	-1.76604533603248	-1.76720078374894	3.90022745769527	1.30685348455416e-07	2.15590638804924e-06
ENSG00000143373	ZNF687	-1.68974309377339	-1.69025684774461	4.95552091670637	1.32178507035607e-07	2.17786011838029e-06
ENSG00000105497	ZNF175	-2.86415180784684	-2.88034411082111	1.41869392463789	1.33475639835973e-07	2.19653408770561e-06
ENSG00000108375	RNF43	-2.19366527919204	-2.19750151677657	2.69840591371417	1.33649929640153e-07	2.19670693178154e-06
ENSG00000185730	ZNF696	-2.61804045345067	-2.62392400526241	2.55398867602585	1.3436549545951e-07	2.20576502460581e-06
ENSG00000037637	FBXO42	-2.00101510304291	-2.00308414055242	3.34840181161338	1.34736186311525e-07	2.20914637018359e-06
ENSG00000143157	POGK	-1.32251391362102	-1.32271604805335	5.818298352101	1.35362696102164e-07	2.21670876693799e-06
ENSG00000143622	RIT1	-1.52455122682938	-1.52537598461051	4.0801274739067	1.35555617914905e-07	2.21716091155452e-06
ENSG00000196812	ZSCAN16	-2.86312673486493	-2.87619279562514	1.70528033945236	1.35766933867399e-07	2.21791244461579e-06
ENSG00000183742	MACC1	-1.33607624227749	-1.33620221969591	6.51485995021227	1.36231331623273e-07	2.22279150818898e-06
ENSG00000167383	ZNF229	-2.31025115516796	-2.31519847272376	2.47309844089775	1.40433061945601e-07	2.28856406660315e-06
ENSG00000131115	ZNF227	-1.97755393626431	-1.97999707852881	3.0861251920297	1.42431727619307e-07	2.31831836265795e-06
ENSG00000185115	NDNL2	-1.61556647700318	-1.61621521578917	4.53329392891774	1.43041746191662e-07	2.32542533323948e-06
ENSG00000164338	UTP15	-1.73242045568685	-1.73408518154649	3.34426387313024	1.44068151063592e-07	2.33927607998172e-06
ENSG00000134222	PSRC1	-1.57084386690691	-1.57192686625291	3.75147107454897	1.4529239442652e-07	2.35630180658825e-06
ENSG00000112742	TTK	-1.53200099626754	-1.53245032025047	4.95336561287346	1.47123392981966e-07	2.38093025919312e-06
ENSG00000197562	RAB40C	-1.79873560449852	-1.8002227537555	3.58245046500538	1.47166059116544e-07	2.38093025919312e-06
ENSG00000196757	ZNF700	-2.08654281843063	-2.08984746131209	2.78945364958936	1.48133148901192e-07	2.39368890730457e-06
ENSG00000178935	ZNF552	-2.98408079427335	-3.00003949082806	1.55454803659063	1.49423194164768e-07	2.41162921797577e-06
ENSG00000197147	LRRC8B	-1.66847315112326	-1.6691530848829	4.53435086669443	1.51323721353892e-07	2.43936748894039e-06
ENSG00000140465	CYP1A1	2.00702544771616	2.00789362432138	4.53369051095677	1.52603798151613e-07	2.45704938872682e-06
ENSG00000020256	ZFP64	-1.66194405962786	-1.66257724418854	4.62341553868593	1.53025988915784e-07	2.45948369862646e-06
ENSG00000178896	EXOSC4	-1.33006442829751	-1.33032853040161	5.44453607787395	1.53121748311444e-07	2.45948369862646e-06
ENSG00000112312	GMNN	-1.55550797649186	-1.55604329549339	4.73255061622939	1.54197665938611e-07	2.47380274589552e-06
ENSG00000112365	ZBTB24	-1.99814667578137	-2.00141811333651	2.70318477926327	1.54748444820133e-07	2.47967280994938e-06
ENSG00000135823	STX6	-1.49890415178866	-1.49946084650945	4.607332702957	1.55403313499045e-07	2.48719479791073e-06
ENSG00000136463	TACO1	-1.34660843599694	-1.34703816871362	4.77343676173205	1.56100583452059e-07	2.49344032140821e-06
ENSG00000125843	AP5S1	-1.53436737111184	-1.53539019690765	3.78743375265761	1.56165364597591e-07	2.49344032140821e-06
ENSG00000169499	PLEKHA2	-1.55602847109061	-1.55682218235988	4.17529103239663	1.57119030758238e-07	2.50568423368547e-06
ENSG00000147679	UTP23	-1.76078685017352	-1.7622069079136	3.60438563507406	1.60157483924733e-07	2.55110709548518e-06
ENSG00000131023	LATS1	-1.66729511577599	-1.66861337313504	3.59651915825824	1.61561927288481e-07	2.56867062305932e-06
ENSG00000163684	RPP14	-2.07932666024269	-2.08235041239841	2.90762723129898	1.61643155820315e-07	2.56867062305932e-06
ENSG00000152133	CCDC75	-1.82446449228582	-1.8266340517004	3.07887316402816	1.62935581202854e-07	2.5831093132759e-06
ENSG00000177105	RHOG	-1.40855743589502	-1.4088671800621	5.32318785309098	1.62936957875888e-07	2.5831093132759e-06
ENSG00000160679	CHTOP	-1.53240646485034	-1.53263913332251	5.89099911117575	1.6511878870175e-07	2.61460825745911e-06
ENSG00000118523	CTGF	-1.75935263730081	-1.75954521482697	6.44110695221844	1.69162179841643e-07	2.67547541985391e-06
ENSG00000124217	MOCS3	-2.05003456241647	-2.05169827403029	3.7064987004814	1.69986824212899e-07	2.68535133844923e-06
ENSG00000167258	CDK12	-1.49782424047644	-1.49819812135583	5.17151954136255	1.70914684935543e-07	2.69683265218294e-06
ENSG00000164430	MB21D1	-1.74059773720874	-1.74162391915291	4.03746095663471	1.71573220450058e-07	2.70404234157012e-06
ENSG00000151065	DCP1B	-2.34260528858875	-2.3470566115302	2.64644383348555	1.74683475342551e-07	2.74982954377264e-06
ENSG00000159873	CCDC117	-1.72740742485963	-1.72943923632569	3.05961623766583	1.76123606422797e-07	2.76924948340277e-06
ENSG00000120690	ELF1	-1.53392206997429	-1.53445483783804	4.7145463498446	1.78406499976353e-07	2.80185945864502e-06
ENSG00000136099	PCDH8	3.02426566606591	3.03537347755032	1.91612087474657	1.78780805084914e-07	2.80445398572966e-06
ENSG00000069345	DNAJA2	-1.27594073363855	-1.276178736752	5.51860137835518	1.79495135849839e-07	2.8123700490865e-06
ENSG00000175283	DOLK	-1.56171793193924	-1.56220928292187	4.86191196350665	1.81298856490732e-07	2.83495476600154e-06
ENSG00000056972	TRAF3IP2	-2.61169599004156	-2.6175736797005	2.54859477543503	1.81359319208867e-07	2.83495476600154e-06
ENSG00000187866	FAM122A	-1.78642475717324	-1.78726204128972	4.37687296560019	1.84899539632643e-07	2.88692971542842e-06
ENSG00000145241	CENPC1	-2.70002166456857	-2.71206991535947	1.65575922329131	1.85583541372669e-07	2.89183972159503e-06
ENSG00000172244	C5orf34	-2.60405206865842	-2.60967414099941	2.59822540671972	1.85645243087781e-07	2.89183972159503e-06
ENSG00000059758	CDK17	-2.31950121271197	-2.32244591642359	3.20272065090165	1.88508641094968e-07	2.93303700042426e-06
ENSG00000135945	REV1	-1.72899448559698	-1.73013341759492	3.87654440594901	1.89034619340382e-07	2.93781264726907e-06
ENSG00000169188	APEX2	-1.24754942231744	-1.24767581899386	6.38584137819969	1.90427565474889e-07	2.95603531035788e-06
ENSG00000160799	CCDC12	-1.71764481934246	-1.71862798914125	4.06645100493139	1.90888033773484e-07	2.95975758262423e-06
ENSG00000185668	POU3F1	5.02930294694113	5.04766132416078	3.22413080820071	1.9356898935604e-07	2.99759646200818e-06
ENSG00000180938	ZNF572	-3.23109473449699	-3.25720421152785	1.13602525033363	1.93775434876312e-07	2.99759646200818e-06
ENSG00000140993	TIGD7	-1.88572509568109	-1.88861448975721	2.75079888197715	1.9435072474477e-07	3.00303216621757e-06
ENSG00000123395	C12orf44	-1.42915957065555	-1.42951796770504	5.14037897620871	1.94864104094683e-07	3.00584529020978e-06
ENSG00000204569	PPP1R10	-1.76732652712876	-1.76786373514919	4.98550691256514	1.94981017184798e-07	3.00584529020978e-06
ENSG00000186272	ZNF17	-3.07771569323787	-3.09944007877362	1.22859334217823	1.9645882268535e-07	3.02515009168303e-06
ENSG00000138942	RNF185	-1.5599111807012	-1.56085517377484	3.936375349366	1.97392637623808e-07	3.03604364198453e-06
ENSG00000166526	ZNF3	-1.642122895744	-1.6429805075294	4.16864470785876	1.98038795366979e-07	3.04249292492774e-06
ENSG00000116863	ADPRHL2	-1.37993397377537	-1.38029849141585	5.05243275480983	1.98627366075877e-07	3.04804374577765e-06
ENSG00000132436	FIGNL1	-2.02029327633446	-2.02179792907472	3.82001107729319	2.01809854942946e-07	3.09334145656548e-06
ENSG00000143333	RGS16	4.68739316825574	4.68915721357029	6.30359263893738	2.02485418527244e-07	3.09806701714887e-06
ENSG00000168348	INSM2	5.41546676131853	5.49817371561109	1.45507618902875	2.02589622588573e-07	3.09806701714887e-06
ENSG00000175376	EIF1AD	-1.84078181214601	-1.84199101361224	3.92326059631126	2.02811127427431e-07	3.09806701714887e-06
ENSG00000137265	IRF4	3.43957108363518	3.45406581025745	1.95887325492459	2.04779778038572e-07	3.12458064056124e-06
ENSG00000051108	HERPUD1	-1.44746465535021	-1.44817941009218	4.18241975379487	2.0501575828512e-07	3.12462653422731e-06
ENSG00000175073	VCPIP1	-2.08779145852408	-2.09016366223289	3.25149233699666	2.09471634413993e-07	3.18771419008682e-06
ENSG00000134186	PRPF38B	-1.44278688732406	-1.44303118507661	5.70636721413386	2.09630473878361e-07	3.18771419008682e-06
ENSG00000102178	UBL4A	-1.34102315201106	-1.34133739396673	5.2117798845437	2.14369409754867e-07	3.25608439822455e-06
ENSG00000156273	BACH1	-1.75508548662	-1.7568134603837	3.32166089978585	2.17046149234895e-07	3.29301239088056e-06
ENSG00000179294	C17orf96	1.73340482327008	1.73369129243245	5.82204069801199	2.19598892204604e-07	3.32797778785101e-06
ENSG00000178974	FBXO34	-1.33551606439313	-1.33595108997192	4.73977357974988	2.21283613968061e-07	3.34972441370162e-06
ENSG00000111912	NCOA7	-1.44002579028481	-1.44057919220201	4.53942935817467	2.22555655910516e-07	3.3651820260111e-06
ENSG00000105556	MIER2	-1.67545426464355	-1.67669148807311	3.6909513041005	2.24527262283398e-07	3.39117076773077e-06
ENSG00000185928	PAGR1	-1.66482475944874	-1.66525590259418	5.17301793123363	2.25098847907732e-07	3.39597946922216e-06
ENSG00000139946	PELI2	-1.56022234209574	-1.56158322674613	3.41828675504611	2.25763346059407e-07	3.40217752511097e-06
ENSG00000100056	DGCR14	-1.88797231959157	-1.88936634120376	3.77235647490423	2.26316371174329e-07	3.40668369269372e-06
ENSG00000256683	ZNF350	-2.25933933126658	-2.26611099692931	1.98502172275664	2.28525989164769e-07	3.4360880792353e-06
ENSG00000129696	TTI2	-2.21904803640015	-2.22372876125606	2.45152113936052	2.31171973772387e-07	3.47198041683679e-06
ENSG00000113196	HAND1	4.81258490453213	4.99651183029299	-0.154199602556072	2.32414561233773e-07	3.48673836159661e-06
ENSG00000163348	PYGO2	-1.27710676850102	-1.27739068734521	5.26825082888802	2.32841777802636e-07	3.48924460769716e-06
ENSG00000148429	USP6NL	-2.01110538348133	-2.01325431525531	3.30720554949303	2.3708153245389e-07	3.54881418891917e-06
ENSG00000213799	ZNF845	-2.31276948712417	-2.31806822425469	2.37703886477581	2.37699444331249e-07	3.55409693129399e-06
ENSG00000175087	PDIK1L	-2.11359396301961	-2.11829756643457	2.33004627537719	2.38127587652803e-07	3.55653363652494e-06
ENSG00000243725	TTC4	-1.55278450537495	-1.5532789800467	4.84371989203058	2.41598229214867e-07	3.60435533952147e-06
ENSG00000159479	MED8	-1.33709535114578	-1.33742135020642	5.15245258726082	2.47274670617377e-07	3.68494209146696e-06
ENSG00000125952	MAX	-1.33957566169382	-1.33996646962053	4.89827958340171	2.54105374832776e-07	3.78253195034095e-06
ENSG00000128534	NAA38	-1.5109096983234	-1.51164221520132	4.22830864251435	2.57946199651957e-07	3.83544836999118e-06
ENSG00000239306	RBM14	-1.25858429898675	-1.25875035924864	6.00965636934632	2.60319026344735e-07	3.86213017688866e-06
ENSG00000118496	FBXO30	-1.57891176327632	-1.57954689968216	4.52016178494548	2.61310959907067e-07	3.86213017688866e-06
ENSG00000099812	C19orf21	-1.39998473098739	-1.40010356655286	6.68387220038427	2.6141735853861e-07	3.86213017688866e-06
ENSG00000100461	RBM23	-1.39061976045121	-1.39101313258162	4.95755720541724	2.61420799840625e-07	3.86213017688866e-06
ENSG00000081041	CXCL2	-1.55863330035309	-1.55917730309918	4.71108527208016	2.61516962828156e-07	3.86213017688866e-06
ENSG00000172765	TMCC1	-1.30351799291785	-1.30380199981615	5.30462550254373	2.61834512687268e-07	3.86213017688866e-06
ENSG00000134058	CDK7	-1.6803807890191	-1.68171118401052	3.594182458672	2.61983755225933e-07	3.86213017688866e-06
ENSG00000136451	VEZF1	-1.39567385903914	-1.39615007390796	4.69409278259031	2.62044323066558e-07	3.86213017688866e-06
ENSG00000140022	STON2	-1.66032430479616	-1.66197698649398	3.26622565648207	2.69284422995665e-07	3.96448153810962e-06
ENSG00000175595	ERCC4	-1.90828514240069	-1.91098710247866	2.87362414245628	2.70290210673398e-07	3.97492577363116e-06
ENSG00000151612	ZNF827	-1.79825018477971	-1.7997976678347	3.52830850244537	2.70816005395232e-07	3.97829601791988e-06
ENSG00000133997	MED6	-1.46136405629649	-1.46220996053546	3.96373172086191	2.71461925294941e-07	3.98342159962336e-06
ENSG00000198576	ARC	4.46686697197903	4.4675099409722	7.53818601017195	2.72679584915549e-07	3.99691649495885e-06
ENSG00000115183	TANC1	-1.37085602671746	-1.37120644903629	5.09679645561031	2.73514820382233e-07	4.00128395912474e-06
ENSG00000100796	SMEK1	-1.38234366422038	-1.38250658563257	6.20925642124798	2.73574216411973e-07	4.00128395912474e-06
ENSG00000125618	PAX8	-1.25082187089712	-1.2508542730335	8.34863878119926	2.74433269275318e-07	4.00947604305073e-06
ENSG00000198824	CHAMP1	-1.49070835075619	-1.49100273185494	5.50460263089003	2.76847360431807e-07	4.04034472046942e-06
ENSG00000130772	MED18	-2.51592377116799	-2.52262210875847	2.26543273188627	2.77959445759333e-07	4.05216531143932e-06
ENSG00000125848	FLRT3	-3.12274062208201	-3.14160503688276	1.47092530491716	2.78569567531568e-07	4.05665042316329e-06
ENSG00000113734	BNIP1	-1.8295920039186	-1.83219736690975	2.83340174689775	2.78896003385802e-07	4.05699912951233e-06
ENSG00000152359	POC5	-1.71225440443727	-1.71410481533045	3.17082475599545	2.8302327382932e-07	4.1125765423606e-06
ENSG00000148835	TAF5	-1.78342619784721	-1.78567200545011	2.98401552669499	2.83404812448371e-07	4.1136637928112e-06
ENSG00000196850	PPTC7	-1.36762794090225	-1.36818463523918	4.43393863247718	2.84243631171159e-07	4.12137900677577e-06
ENSG00000162757	C1orf74	-2.73018443073847	-2.74191881837268	1.7191367295257	2.86854164964736e-07	4.15103587710633e-06
ENSG00000011566	MAP4K3	-1.44039113583718	-1.44076039672508	5.11538784992572	2.86908012084519e-07	4.15103587710633e-06
ENSG00000124784	RIOK1	-1.31732340333312	-1.31779878313401	4.58983529358566	2.88543041909053e-07	4.16183683351032e-06
ENSG00000182810	DDX28	-1.92812896715899	-1.92986754812113	3.50775220665941	2.88555354115651e-07	4.16183683351032e-06
ENSG00000163510	CWC22	-1.4708193239677	-1.47140611429879	4.49434999543941	2.88585464894468e-07	4.16183683351032e-06
ENSG00000237649	KIFC1	-1.46348674896979	-1.46372425364933	5.77463220243692	2.89808746902667e-07	4.17498916590609e-06
ENSG00000132481	TRIM47	-1.76868258320973	-1.76940785751558	4.55716987215518	2.91051166487384e-07	4.1883886748163e-06
ENSG00000167193	CRK	-1.25482097852298	-1.2550369304772	5.62851348076129	2.93556075405126e-07	4.21990791354079e-06
ENSG00000185049	WHSC2	-1.47152326634413	-1.47197790552557	4.85742394331022	2.9649448271e-07	4.25758458469648e-06
ENSG00000120696	KBTBD7	-2.68770629282685	-2.69605830836317	2.143337270673	2.99412493553882e-07	4.29488808935258e-06
ENSG00000178150	ZNF114	-2.91103033378451	-2.92797341531871	1.40124651915227	2.9982492941309e-07	4.29620935180381e-06
ENSG00000115568	ZNF142	-1.72222899061468	-1.72343808080594	3.78193173232934	3.00861154201034e-07	4.3064565636545e-06
ENSG00000062650	WAPAL	-1.45229172865349	-1.45273203537672	4.88121570759972	3.04667243145028e-07	4.35628684974533e-06
ENSG00000180917	FTSJD1	-2.20673760549883	-2.21216137465933	2.2346915390223	3.06518098591241e-07	4.37808385336073e-06
ENSG00000126746	ZNF384	-1.4522394685266	-1.452539426694	5.42560535603577	3.07526812698566e-07	4.38575866163796e-06
ENSG00000176018	LYSMD3	-1.84608666326269	-1.84872102327625	2.83545011485391	3.07709431896907e-07	4.38575866163796e-06
ENSG00000187626	ZKSCAN4	-3.95599056864254	-3.99231644413478	1.38952368130417	3.08705008390858e-07	4.3952776778537e-06
ENSG00000166261	ZNF202	-2.07968717428831	-2.08368284824917	2.52094662917087	3.14246363417352e-07	4.46942972020523e-06
ENSG00000092140	G2E3	-1.55274347518667	-1.55373649708031	3.85426036902416	3.14674911514678e-07	4.47078380639286e-06
ENSG00000198105	ZNF248	-3.12234792562067	-3.14307679160845	1.33668118988448	3.22634668851412e-07	4.57587509280598e-06
ENSG00000019995	ZRANB1	-1.52674496177975	-1.52733436021963	4.5593737517728	3.22929344387702e-07	4.57587509280598e-06
ENSG00000148841	ITPRIP	-2.16509235200852	-2.16797623743947	3.06515983595615	3.23095266394815e-07	4.57587509280598e-06
ENSG00000172840	PDP2	-3.04073978239307	-3.06034688665927	1.33811637238626	3.27445836028044e-07	4.63259868439676e-06
ENSG00000181220	ZNF746	-1.61423951768595	-1.61488920824008	4.5318751465633	3.363405210407e-07	4.75342367565635e-06
ENSG00000255154	RPP14	-3.9574049714973	-3.97366459872022	2.47393072617881	3.3707018775368e-07	4.75432777102463e-06
ENSG00000084092	NOA1	-1.43603750273897	-1.43693870391745	3.8418492648497	3.37153604380871e-07	4.75432777102463e-06
ENSG00000162419	GMEB1	-1.82209403075818	-1.82445800464399	2.95741291201381	3.37467941993398e-07	4.75432777102463e-06
ENSG00000154839	SKA1	-1.45557751044768	-1.45634207368369	4.0988960457469	3.39850471347684e-07	4.78286938270213e-06
ENSG00000165424	ZCCHC24	2.06389087474655	2.06652563400703	2.98149428362358	3.45957562822698e-07	4.86371366098326e-06
ENSG00000173041	ZNF680	-2.57086199711966	-2.57477930876617	3.06880460304642	3.46529829558609e-07	4.8666576691519e-06
ENSG00000171453	POLR1C	-1.63234216054301	-1.63318330324948	4.184357390007	3.50217054150071e-07	4.91329616136061e-06
ENSG00000007168	PAFAH1B1	-1.22484199722275	-1.2249815756878	6.21095041785637	3.52674877337474e-07	4.93832729566008e-06
ENSG00000153922	CHD1	-1.74139270948995	-1.74237952285445	4.09279274607524	3.53009143622449e-07	4.93832729566008e-06
ENSG00000198146	ZNF770	-1.39915973620725	-1.39941303813964	5.59940585737645	3.53105866130183e-07	4.93832729566008e-06
ENSG00000127533	F2RL3	-2.75007347209117	-2.76544317358065	1.37299091082417	3.53729892635637e-07	4.94190137503038e-06
ENSG00000188474	ZNF788	-4.1345722882596	-4.20527215792516	0.681188078870454	3.57504081988394e-07	4.98943261980057e-06
ENSG00000178694	NSUN3	-1.63021155251234	-1.63191869941982	3.18616570700916	3.58207468555852e-07	4.99405256577036e-06
ENSG00000162231	NXF1	1.37129593624176	1.37140018822675	6.82612247040201	3.59158695989325e-07	5.00211467352941e-06
ENSG00000184857	TMEM186	-2.62449320185685	-2.6317934112235	2.26517358513107	3.6120528775047e-07	5.02539970882709e-06
ENSG00000180318	ALX1	-2.54817272597437	-2.56073407605473	1.43927150627848	3.62322908158422e-07	5.03392254321954e-06
ENSG00000178718	RPP25	-1.51650724558723	-1.51697317805934	4.87916577173845	3.6284329331152e-07	5.03392254321954e-06
ENSG00000165215	CLDN3	-1.45097760157251	-1.4510369464579	7.7495273119063	3.62943863651454e-07	5.03392254321954e-06
ENSG00000198746	GPATCH3	-2.11202978255476	-2.11679336124191	2.31132329987394	3.64453322596178e-07	5.04963632506192e-06
ENSG00000145911	N4BP3	-2.17806927168123	-2.18087378787442	3.11834177397842	3.70606481991939e-07	5.12959147211133e-06
ENSG00000132357	CARD6	-1.80355957427658	-1.80645911067852	2.65361958509671	3.83384570657121e-07	5.30098336252918e-06
ENSG00000147316	MCPH1	-1.86370121135148	-1.86607582432777	2.99808615315085	3.86992558126155e-07	5.34535961852522e-06
ENSG00000142039	CCDC97	-1.40516115150198	-1.40537297557797	5.86135464394233	3.89964159579824e-07	5.3808634858895e-06
ENSG00000125650	PSPN	1.75242432543647	1.75397871883518	3.38961452950745	3.92259428387449e-07	5.40372822476821e-06
ENSG00000215475	SIAH3	-2.22525821382469	-2.23113377976569	2.14059918935432	3.92427027357906e-07	5.40372822476821e-06
ENSG00000177383	MAGEF1	-1.23152580367152	-1.23167027812872	6.17077164880943	3.93699687630596e-07	5.41569252359134e-06
ENSG00000165655	ZNF503	-2.08214099901373	-2.08285121877164	4.9452331320278	4.00347198816318e-07	5.50149244930785e-06
ENSG00000127903	ZNF835	-3.91260817360344	-3.9842156104237	0.464489254770197	4.02875920687263e-07	5.52584840122663e-06
ENSG00000033800	PIAS1	-1.57275650357667	-1.57376276426356	3.86167907861797	4.02943612913782e-07	5.52584840122663e-06
ENSG00000165660	FAM175B	-1.46958663591	-1.4703732834356	4.0790071851757	4.05775922669481e-07	5.5541427435534e-06
ENSG00000179886	TIGD5	-2.20638016634365	-2.20748364429901	4.45704839689927	4.05835064769038e-07	5.5541427435534e-06
ENSG00000134013	LOXL2	2.36466949102955	2.36908846646858	2.5634636287594	4.10893600615081e-07	5.61764013399538e-06
ENSG00000163743	RCHY1	-1.61965112018109	-1.62145822780779	3.09218804929746	4.12335398708487e-07	5.63161137217742e-06
ENSG00000176024	ZNF613	-3.17341131701197	-3.19938977068414	1.08093319834393	4.13974212669758e-07	5.64824225872513e-06
ENSG00000180884	ZNF792	-3.56136073941698	-3.6000993623811	0.930878806176837	4.14661930022558e-07	5.6518758185595e-06
ENSG00000032219	ARID4A	-1.62342381088155	-1.62443185467936	3.91868504398038	4.15353404838517e-07	5.65555316314132e-06
ENSG00000151364	KCTD14	-2.7079818399876	-2.71885922128807	1.79643646751108	4.15902041091078e-07	5.65728009646404e-06
ENSG00000064012	CASP8	-1.29630199123897	-1.29673219888258	4.70246952246782	4.19018331603723e-07	5.69389449186335e-06
ENSG00000154920	EME1	-1.77185055746158	-1.7745167284331	2.73097313652468	4.20357371590251e-07	5.70164756722086e-06
ENSG00000163848	ZNF148	-1.37393431121616	-1.37422223603452	5.38292669322716	4.20722032427554e-07	5.70164756722086e-06
ENSG00000157778	PSMG3	-1.32549322448728	-1.32608493713137	4.28900529038111	4.20864232892086e-07	5.70164756722086e-06
ENSG00000133059	DSTYK	-1.95355364112667	-1.95579408607195	3.18701421189154	4.27333627659481e-07	5.78338258856717e-06
ENSG00000103343	ZNF174	-1.94703784189748	-1.94914387687161	3.26029530606499	4.27759881289788e-07	5.78338258856717e-06
ENSG00000178386	ZNF223	-3.13837838165268	-3.16745361089867	0.902412623514401	4.30879064337944e-07	5.81968782568026e-06
ENSG00000115507	OTX1	-2.4312397193811	-2.43875839244473	2.02212950062324	4.3517826351275e-07	5.87184192176359e-06
ENSG00000166135	HIF1AN	-1.36161984012298	-1.36230290233334	4.1340401582408	4.37181145203054e-07	5.89293821051594e-06
ENSG00000186130	ZBTB6	-1.56607815862493	-1.56703375990993	3.92449920397452	4.42009208934122e-07	5.95203565283579e-06
ENSG00000125629	INSIG2	-1.55405610464344	-1.55549557266483	3.33381320933946	4.45466249804183e-07	5.99257105554032e-06
ENSG00000166886	NAB2	-1.70857902204325	-1.7092240505003	4.65300940887504	4.48070061228236e-07	6.01833250174302e-06
ENSG00000180855	ZNF443	-3.35252021666382	-3.38071446963736	1.14902843195785	4.48278718255389e-07	6.01833250174302e-06
ENSG00000142319	SLC6A3	5.52490428914634	5.79620675658799	0.0164377222602443	4.49529311647435e-07	6.0290871278154e-06
ENSG00000196646	ZNF136	-2.85205094484596	-2.8651092095985	1.69812755737576	4.56059429928502e-07	6.11055851568538e-06
ENSG00000006327	TNFRSF12A	-1.36157358725575	-1.36161718231126	8.07511747631946	4.62525124078665e-07	6.19100495423459e-06
ENSG00000185052	SLC24A3	-1.98601702190764	-1.98972309703696	2.51676111949641	4.63249016280443e-07	6.19451226954467e-06
ENSG00000112592	TBP	-1.58839277750841	-1.5893990535495	3.87627261634869	4.71349084970724e-07	6.29654773668063e-06
ENSG00000196781	TLE1	-1.28190653605934	-1.28205983024394	6.15747511915961	4.74107723970863e-07	6.32709730736042e-06
ENSG00000173917	HOXB2	-1.21448389306334	-1.21460163294369	6.43940343981183	4.74892088504376e-07	6.33126510041818e-06
ENSG00000153721	CNKSR3	-1.99851533138161	-2.00191347972446	2.65183224517312	4.77089684766787e-07	6.3542471222365e-06
ENSG00000164933	SLC25A32	-1.48693156344014	-1.48776059734456	4.02432899765345	4.83578704819962e-07	6.4342833224656e-06
ENSG00000171681	ATF7IP	-1.63549442047132	-1.63623348913656	4.37344403002243	4.87809478269039e-07	6.48414343165941e-06
ENSG00000182175	RGMA	-1.43636620715847	-1.43743221940095	3.60367471878394	4.90398825653028e-07	6.51210796995883e-06
ENSG00000037897	METTL1	-1.69551556593905	-1.69671961415946	3.75350914573787	4.92974893812907e-07	6.53984102454867e-06
ENSG00000080603	SRCAP	-1.32546002467458	-1.32558509800774	6.51018030920398	4.95895083885923e-07	6.57189122240557e-06
ENSG00000137145	DENND4C	-1.28336431599583	-1.28375296763735	4.82979300001874	4.96370847621297e-07	6.57189122240557e-06
ENSG00000145194	ECE2	-1.32551733740747	-1.32602887575354	4.49607787667955	5.00107390150495e-07	6.61483265946591e-06
ENSG00000224051	GLTPD1	-1.42337130314835	-1.42351400676105	6.45170485379145	5.05563444022161e-07	6.68041074997558e-06
ENSG00000105821	DNAJC2	-1.24881448119048	-1.24893243149674	6.4863071855523	5.08947571921443e-07	6.71850869548267e-06
ENSG00000081320	STK17B	-1.61804003628804	-1.61950536501435	3.38731663433517	5.10684740151663e-07	6.72294404209192e-06
ENSG00000223547	ZNF844	-1.98950145042911	-1.99359917428934	2.37995791719598	5.10815642379988e-07	6.72294404209192e-06
ENSG00000131061	ZNF341	-2.4901502837999	-2.50185447206892	1.47949142013346	5.10873449790237e-07	6.72294404209192e-06
ENSG00000232838	PET117	-1.62259290680437	-1.6241711121112	3.28798987255604	5.1128861638337e-07	6.72294404209192e-06
ENSG00000112972	HMGCS1	-1.26644660871579	-1.26660475019204	6.09182022295211	5.1922228126274e-07	6.82057711684218e-06
ENSG00000165861	ZFYVE1	-1.94614131595835	-1.94886782019165	2.90414511871762	5.25087219796239e-07	6.89087063787393e-06
ENSG00000160392	C19orf47	-1.31280373525311	-1.31312135776285	5.15680498066164	5.36990538414085e-07	7.03352126414272e-06
ENSG00000163067	ZNF2	-2.50502371548252	-2.51608675280824	1.56965674111714	5.37006097113193e-07	7.03352126414272e-06
ENSG00000102974	CTCF	-1.24674547983266	-1.24699203557543	5.42762025405933	5.38684149490177e-07	7.04861640289001e-06
ENSG00000175470	PPP2R2D	-1.37478583591191	-1.37532960572577	4.47572282833126	5.41870874753295e-07	7.07715299243077e-06
ENSG00000125285	SOX21	-3.19453777966794	-3.22228892005119	1.01753698911508	5.41920379005846e-07	7.07715299243077e-06
ENSG00000137656	BUD13	-1.52486462948529	-1.52576217094585	3.96062904815867	5.57952858668232e-07	7.27318624583763e-06
ENSG00000099338	CATSPERG	2.95807562590575	2.96887648188628	1.89444524045382	5.58015854978148e-07	7.27318624583763e-06
ENSG00000003137	CYP26B1	2.85388356965486	2.87254297921932	1.01274340662711	5.64678358427769e-07	7.35287975071189e-06
ENSG00000173545	ZNF622	-1.45528278250773	-1.45559154460423	5.38887839429139	5.65349615846829e-07	7.35448016269415e-06
ENSG00000143756	FBXO28	-1.25942821585135	-1.2596642517232	5.50855084022656	5.66636355512879e-07	7.36407635672358e-06
ENSG00000106346	USP42	-1.70293431159638	-1.70395625361905	3.99590673898274	5.6947440052091e-07	7.39230875660298e-06
ENSG00000083097	DOPEY1	-1.82059407307294	-1.82393902870754	2.47423582904985	5.69911068768825e-07	7.39230875660298e-06
ENSG00000152944	MED21	-1.53301712541501	-1.53371504921024	4.33024564904065	5.71840551432456e-07	7.4077627991454e-06
ENSG00000174951	FUT1	-2.64062580826367	-2.65049756663924	1.85919306817341	5.72622583244412e-07	7.4077627991454e-06
ENSG00000167562	ZNF701	-3.06293227218013	-3.07717629196648	1.79177843584582	5.72759470825662e-07	7.4077627991454e-06
ENSG00000140471	LINS	-2.74354441000268	-2.75464983982228	1.81218418940384	5.75023508500295e-07	7.42987986127741e-06
ENSG00000174282	ZBTB4	-1.34218202537476	-1.34243758393759	5.5094465600151	5.94221672839664e-07	7.67054964015936e-06
ENSG00000165898	ISCA2	-1.34351456365133	-1.34417021832379	4.16693482372629	6.01125084438231e-07	7.75220156969764e-06
ENSG00000112081	SRSF3	-1.2560679313903	-1.25612332142908	7.58413800208166	6.02251753547211e-07	7.75398248526661e-06
ENSG00000121152	NCAPH	-1.30144764003493	-1.30176211131383	5.15730044659626	6.02419456430645e-07	7.75398248526661e-06
ENSG00000107859	PITX3	4.22177238550928	4.33288599249528	-0.0596972684033977	6.0925120265973e-07	7.83439801540968e-06
ENSG00000198839	ZNF277	-1.78477029010778	-1.78795461889745	2.49958009529304	6.15545522694803e-07	7.90775531645853e-06
ENSG00000108733	PEX12	-2.91800058617589	-2.93832767258296	1.16767775342437	6.2185752276011e-07	7.98119913421875e-06
ENSG00000070444	MNT	-1.4917810328591	-1.49240823333098	4.42584161264792	6.25164766152572e-07	8.01597499391806e-06
ENSG00000221886	C5orf54	-2.67830012084824	-2.69550836199311	1.15004243034435	6.3063924250781e-07	8.07844653344293e-06
ENSG00000259131	MBLAC2	-2.43277045830849	-2.44267652242984	1.64821185256558	6.31944588034253e-07	8.08744352549179e-06
ENSG00000112559	MDFI	-1.49013734312164	-1.49064002971407	4.7382104748421	6.32810126150872e-07	8.09080020203575e-06
ENSG00000112739	PRPF4B	-1.42845855211286	-1.42895701882992	4.67147043221653	6.34724319609771e-07	8.10754530914881e-06
ENSG00000184378	ACTRT3	-2.47687647031163	-2.48545505911271	1.88832885016868	6.39917356741651e-07	8.16610046490868e-06
ENSG00000183340	JRKL	-2.19349142108137	-2.1969000062263	2.86643514908038	6.43389014700199e-07	8.20259835091166e-06
ENSG00000197885	NKIRAS1	-2.09716853587783	-2.10263401743498	2.10104912492782	6.49383650989604e-07	8.27116194403853e-06
ENSG00000197323	TRIM33	-1.25622323660483	-1.25641611895333	5.79204195884293	6.51418171122573e-07	8.2892035209639e-06
ENSG00000116584	ARHGEF2	-1.3808614183115	-1.38120268541858	5.14752398495626	6.53426006487615e-07	8.30687165783117e-06
ENSG00000145685	LHFPL2	-1.31847592282363	-1.31913157493575	4.13435916386623	6.63872306302299e-07	8.43168122360458e-06
ENSG00000163947	ARHGEF3	-1.45036977825338	-1.45092824444678	4.54088005619798	6.69164044076344e-07	8.49084972483626e-06
ENSG00000105376	ICAM5	4.34672381306132	4.42732183084234	0.466455677398606	6.77648860193788e-07	8.5903842277118e-06
ENSG00000181915	ADO	-1.19708680166261	-1.19709833758751	9.75967913658695	6.80074686393656e-07	8.61299498952947e-06
ENSG00000157895	C12orf43	-1.45151391661366	-1.45254604869429	3.66805318051904	6.82394545941292e-07	8.63422231147605e-06
ENSG00000173530	TNFRSF10D	2.02554840491649	2.03088932965636	1.924514797346	6.84383177381003e-07	8.65122259663903e-06
ENSG00000136492	BRIP1	-1.64734889512493	-1.64876321535504	3.47406806602863	6.85463305306696e-07	8.65671737360961e-06
ENSG00000186174	BCL9L	-1.39521019523103	-1.39533446761963	6.6139208484172	6.93839406343176e-07	8.75425599047477e-06
ENSG00000149289	ZC3H12C	-1.43101582755746	-1.43190960009831	3.84596450528741	6.99948145586549e-07	8.82303057199887e-06
ENSG00000170214	ADRA1B	-1.66907966458433	-1.6702956602224	3.71179412863193	7.05751940658726e-07	8.88783570715007e-06
ENSG00000189280	GJB5	-2.30334967304605	-2.30970998032845	2.11940631103248	7.10944314868312e-07	8.94482659569775e-06
ENSG00000154370	TRIM11	-1.48240925708024	-1.48269155786526	5.55077714300303	7.1290560500312e-07	8.96109650824915e-06
ENSG00000083842	ZNF8	-3.85700951664447	-3.88976215061363	1.43045563773608	7.29035962829958e-07	9.1552718478234e-06
ENSG00000127081	ZNF484	-2.94039348698418	-2.96076944511595	1.18491591240417	7.32210954032784e-07	9.18654192281357e-06
ENSG00000197808	ZNF461	-1.87219219237845	-1.87579622634176	2.42825414124249	7.43614274249665e-07	9.32089219274439e-06
ENSG00000142686	C1orf216	-1.70899666349022	-1.7100258911238	3.99634939024883	7.52295504302379e-07	9.42090317806117e-06
ENSG00000130222	GADD45G	2.15737893622357	2.16035125528787	2.91579744908168	7.54090988539318e-07	9.43457867377736e-06
ENSG00000121671	CRY2	-2.59716100521248	-2.60870227238376	1.60669524899323	7.55723146699324e-07	9.44576620853282e-06
ENSG00000180257	ZNF816	-2.0409296906925	-2.04691119848643	1.91877141493859	7.56393745001808e-07	9.44576620853282e-06
ENSG00000108511	HOXB6	-1.30843490104062	-1.30868925178412	5.46864310388867	7.65476338641099e-07	9.55029642219016e-06
ENSG00000196152	ZNF79	-2.07544602326906	-2.08072923648269	2.12865466377423	7.8156212863749e-07	9.7419249714554e-06
ENSG00000148339	SLC25A25	-1.53617861998427	-1.53656151259845	5.18530345917034	7.8445604324898e-07	9.76891778278117e-06
ENSG00000006695	COX10	-1.46272215530221	-1.46375512813795	3.68035947079118	8.04392818924504e-07	1.00079002666192e-05
ENSG00000204070	SYS1	-1.29047179655405	-1.29096237127219	4.50808161580386	8.05496755358445e-07	1.0012347064752e-05
ENSG00000213516	RBMXL1	-1.58394998082304	-1.58510732740211	3.67788483779691	8.09756046048761e-07	1.00559704533389e-05
ENSG00000163273	NPPC	3.28485743988588	3.30186176595198	1.57948568859064	8.17505598678665e-07	1.01428169190363e-05
ENSG00000132467	UTP3	-1.49989672645758	-1.50041489962111	4.70724887488757	8.28468531328087e-07	1.0269334512174e-05
ENSG00000197362	ZNF786	-2.44272274669939	-2.4485441747909	2.38636651643909	8.32026871365982e-07	1.03039191124289e-05
ENSG00000135913	USP37	-1.84975780142173	-1.85172658186241	3.25080084237338	8.33432066489141e-07	1.03117997008786e-05
ENSG00000135605	TEC	-2.41282673573686	-2.42287820923004	1.60526058645926	8.37221433721944e-07	1.03491372065242e-05
ENSG00000019549	SNAI2	-1.54694567357298	-1.54850445657615	3.2118960014766	8.385966576538e-07	1.03565915031793e-05
ENSG00000163608	C3orf17	-1.43326206947124	-1.43371103383428	4.82481208467371	8.45790624240112e-07	1.04333262057849e-05
ENSG00000198042	MAK16	-1.54452395610811	-1.5456844771777	3.62468881187613	8.46365859819114e-07	1.04333262057849e-05
ENSG00000136940	PDCL	-1.36789388949969	-1.36847673457997	4.36762765597368	8.55777163470096e-07	1.05369324436113e-05
ENSG00000179941	BBS10	-1.9812626598886	-1.98583220223836	2.2257426744153	8.56341810582789e-07	1.05369324436113e-05
ENSG00000214456	PLIN5	4.25749291756616	4.33783380383832	0.384330138594528	8.57512206484818e-07	1.05416624320572e-05
ENSG00000163485	ADORA1	-2.53147786781594	-2.54120329041892	1.77623198161574	8.61493163233675e-07	1.05809032099726e-05
ENSG00000164104	HMGB2	-1.17034701287986	-1.17043627130198	6.77288277477851	8.67364422834415e-07	1.06432677393002e-05
ENSG00000174718	KIAA1551	-1.35080261989097	-1.35105235300967	5.55343452146651	8.6890559306615e-07	1.06524331025623e-05
ENSG00000104419	NDRG1	1.14671053461394	1.14674466648853	8.11788316082465	8.71461826043161e-07	1.06740146218181e-05
ENSG00000036549	ZZZ3	-1.29732416937443	-1.29778273798879	4.61356475713333	8.72403488539573e-07	1.06757988944277e-05
ENSG00000130193	THEM6	-1.44857170721725	-1.44898580933683	4.95958673255219	8.79488532433257e-07	1.07526893318093e-05
ENSG00000147124	ZNF41	-1.39800148981687	-1.3985270042961	4.55672637498959	8.82184795005505e-07	1.07758310297029e-05
ENSG00000065883	CDK13	-1.32468248702604	-1.32493050490947	5.52926920142548	8.8732553036782e-07	1.08280963880749e-05
ENSG00000189157	FAM47E	-1.87166766827319	-1.8745917532041	2.72150795511797	8.88078290104565e-07	1.08280963880749e-05
ENSG00000112851	ERBB2IP	-1.34659720941004	-1.34703740987917	4.74020840103755	9.01299724881826e-07	1.0979320535981e-05
ENSG00000158470	B4GALT5	-1.37373085468812	-1.3740055928804	5.4500093241334	9.03933379445533e-07	1.09972079122402e-05
ENSG00000068796	KIF2A	-1.45319563849911	-1.4539414911813	4.13373666468423	9.04676383812741e-07	1.09972079122402e-05
ENSG00000236575	DKFZP666M039	-2.29584759307553	-2.30498081743335	1.61320073378723	9.0522797010984e-07	1.09972079122402e-05
ENSG00000169905	TOR1AIP2	-1.29471616425454	-1.29488632313987	6.02673215991825	9.11277903460723e-07	1.10606870961224e-05
ENSG00000142751	GPN2	-1.52081710590927	-1.52222706984115	3.31867110457585	9.27454666360318e-07	1.12432462195744e-05
ENSG00000182986	ZNF320	-1.74230118434287	-1.74421043959943	3.1660415431714	9.27995344845573e-07	1.12432462195744e-05
ENSG00000163950	SLBP	-1.17525110055706	-1.17538467343499	6.20174354697432	9.30384407797459e-07	1.12620177593678e-05
ENSG00000153975	ZUFSP	-1.39667667478242	-1.39765469782111	3.67467558693138	9.32869447900426e-07	1.12819161724441e-05
ENSG00000173166	RAPH1	-1.59868204630738	-1.5998429756634	3.69383991184565	9.36260301347938e-07	1.13099062318448e-05
ENSG00000147118	ZNF182	-1.79235699644071	-1.7937908653546	3.62782666890078	9.36870401400207e-07	1.13099062318448e-05
ENSG00000180357	ZNF609	-1.55711075640589	-1.55839158388528	3.50217757251333	9.38851369977253e-07	1.13236282141501e-05
ENSG00000063978	RNF4	-1.22016506769323	-1.22032172451734	6.03947571464641	9.4070896592833e-07	1.13358388598659e-05
ENSG00000172262	ZNF131	-1.19783907631951	-1.19813055440606	5.11731256163329	9.43154701432245e-07	1.13551084879796e-05
ENSG00000259494	MRPL46	-1.31214196194924	-1.31259962807406	4.63395127929776	9.49640451072361e-07	1.14229396679664e-05
ENSG00000167670	CHAF1A	-1.31670056490998	-1.31687169882936	6.04698624521484	9.52096685661348e-07	1.14422228925538e-05
ENSG00000125845	BMP2	4.17013469263909	4.24043141268769	0.477877829728325	9.60438688058754e-07	1.15321429581415e-05
ENSG00000173928	SWSAP1	-1.68713284245108	-1.68943718502909	2.83610639837679	9.76053904507169e-07	1.1709154711315e-05
ENSG00000155858	LSM11	-2.29538783635815	-2.30390288337508	1.70689991786116	9.86761987904438e-07	1.18270346575284e-05
ENSG00000215298	FP15737	-5.88368638658376	-6.24207392950786	0.282587233848322	1.00873796842407e-06	1.20764153202633e-05
ENSG00000123595	RAB9A	-1.39417875133913	-1.39458379224659	4.92177075539061	1.00936933895132e-06	1.20764153202633e-05
ENSG00000122482	ZNF644	-1.34856604459911	-1.34891094870822	5.09088166678411	1.0109835282795e-06	1.2084947487776e-05
ENSG00000139531	SUOX	-1.77620514668785	-1.77947721433869	2.45176021848466	1.01710523405424e-06	1.21447038075546e-05
ENSG00000010165	METTL13	-1.29079534730641	-1.29110610010627	5.15939048313053	1.01825752517419e-06	1.21447038075546e-05
ENSG00000144233	AMMECR1L	-1.47081203967961	-1.47119907732567	5.08944039835215	1.01869905931247e-06	1.21447038075546e-05
ENSG00000165879	FRAT1	2.69037201530376	2.69696727027764	2.3240079949024	1.02226600429267e-06	1.21668442579508e-05
ENSG00000196670	ZFP62	-1.79517960843391	-1.79784163795175	2.76190774198799	1.02237052480693e-06	1.21668442579508e-05
ENSG00000172466	ZNF24	-1.29882788802845	-1.29917442375419	5.01632879367598	1.03176142221069e-06	1.22677164846541e-05
ENSG00000167034	NKX3-1	2.04151079427399	2.04471468037873	2.67617249823393	1.03861832915252e-06	1.23383073787366e-05
ENSG00000185950	IRS2	-1.3298571784388	-1.33007030194169	5.75151302328643	1.05494998410156e-06	1.25212293688231e-05
ENSG00000175895	PLEKHF2	-1.46241180067871	-1.46350427363691	3.60491892290826	1.06908296012821e-06	1.2663064004395e-05
ENSG00000113161	HMGCR	-1.21155178084529	-1.21169225445232	6.18353400235779	1.06972099511207e-06	1.2663064004395e-05
ENSG00000171606	ZNF274	-1.48941516894772	-1.48995861479032	4.62677994542326	1.06973244236352e-06	1.2663064004395e-05
ENSG00000128272	ATF4	-1.12855659785848	-1.12858525434742	8.34518685626053	1.084026496145e-06	1.2820955349468e-05
ENSG00000077684	PHF17	-1.43033683032121	-1.43138468815366	3.62085736840026	1.08953002662845e-06	1.28737311759584e-05
ENSG00000171119	NRTN	2.483662432222	2.49198728584961	1.7832834265767	1.09040848612353e-06	1.28737311759584e-05
ENSG00000145388	METTL14	-1.97024786396655	-1.97322180672619	2.81104529651818	1.099907172933e-06	1.29744547083354e-05
ENSG00000152147	GEMIN6	-1.7945257214741	-1.79633876989791	3.2989228071258	1.110085457154e-06	1.30830106778114e-05
ENSG00000145675	PIK3R1	-1.48232637776832	-1.48371556534855	3.29297390095066	1.11399565919849e-06	1.31160633695627e-05
ENSG00000182903	ZNF721	-1.5680726156727	-1.56943153670575	3.42930455019518	1.1148458277141e-06	1.31160633695627e-05
ENSG00000117597	DIEXF	-1.48276830549066	-1.48351204085389	4.17639660224647	1.11891607942887e-06	1.31524123201577e-05
ENSG00000101331	CCM2L	2.922385232276	2.92661171979694	3.21500512023749	1.13292558895728e-06	1.33054273196979e-05
ENSG00000180035	ZNF48	-1.76684101188079	-1.76761990296583	4.45486242219757	1.1357805917481e-06	1.33272872235569e-05
ENSG00000221909	FAM200A	-1.66043497355995	-1.66223547884941	3.15211425074492	1.13900885364172e-06	1.33534849169954e-05
ENSG00000156966	B3GNT7	-1.46757944800512	-1.46808582662483	4.69942097730257	1.14080792643668e-06	1.33628959907151e-05
ENSG00000163660	CCNL1	-1.26354371281443	-1.26405615046325	4.40818929014928	1.14605370503798e-06	1.34126285270239e-05
ENSG00000133703	KRAS	-1.17557111978421	-1.17575865997946	5.71589674500047	1.14958519668329e-06	1.34422289955679e-05
ENSG00000131015	ULBP2	1.46356583641255	1.46496201710335	3.19093588081813	1.16134751492346e-06	1.35679380402034e-05
ENSG00000182963	GJC1	-1.49020641042448	-1.49100184245859	4.08681459255132	1.17087637650226e-06	1.36673576689716e-05
ENSG00000112531	QKI	-1.29805706260251	-1.29838016474879	5.11433180263487	1.17932599480447e-06	1.37540176020153e-05
ENSG00000171552	BCL2L1	-1.11345778409036	-1.11349704685569	7.8684319713955	1.1867077500934e-06	1.38280837048242e-05
ENSG00000189079	ARID2	-1.56369414760202	-1.56488919364458	3.60913908170071	1.19348512224349e-06	1.3887364158417e-05
ENSG00000115520	COQ10B	-1.32762498406934	-1.32842219758503	3.87072501068795	1.19386600616275e-06	1.3887364158417e-05
ENSG00000175785	PRIMA1	1.48666669450526	1.48768766140525	3.67503252954568	1.19697613281617e-06	1.3911476510685e-05
ENSG00000196290	NIF3L1	-1.27736806628887	-1.27790937218007	4.34973650912294	1.20711471721363e-06	1.40171624132201e-05
ENSG00000187123	LYPD6	-1.43353879268282	-1.43481909686296	3.34218898969634	1.21397919318282e-06	1.40846790129481e-05
ENSG00000138182	KIF20B	-1.36732137919835	-1.36750720436256	5.99821588273257	1.21874149206644e-06	1.41277103643864e-05
ENSG00000100109	TFIP11	-1.73476426727064	-1.73595516364224	3.82106799046908	1.22119610487286e-06	1.41439396878712e-05
ENSG00000167635	ZNF146	-1.32432805653274	-1.32441774257547	6.98705053705137	1.22456626719334e-06	1.41707357856748e-05
ENSG00000143217	PVRL4	-2.72522791581813	-2.74417837121566	1.07201768757524	1.22809287857815e-06	1.41952782667049e-05
ENSG00000154736	ADAMTS5	-1.38036454070738	-1.38135905962186	3.628617131334	1.22880391199257e-06	1.41952782667049e-05
ENSG00000196550	FAM72A	-1.78044215680269	-1.78219098371977	3.33552174308303	1.23589000647591e-06	1.42644711161013e-05
ENSG00000105248	CCDC94	-1.34738804550579	-1.34782017337241	4.76520178416972	1.23692066120085e-06	1.42644711161013e-05
ENSG00000166477	LEO1	-1.46407977742696	-1.46499695730231	3.85140987806285	1.2510686663467e-06	1.44152344957405e-05
ENSG00000169981	ZNF35	-1.88510786157631	-1.88876273140459	2.4246335198492	1.25338088414596e-06	1.44253216187503e-05
ENSG00000174606	ANGEL2	-1.40736559707095	-1.40824770437822	3.83509092308914	1.2540952137983e-06	1.44253216187503e-05
ENSG00000156030	ELMSAN1	-1.33181802410218	-1.33233026468376	4.50498764742083	1.28171250441656e-06	1.47303582769793e-05
ENSG00000105219	CNTD2	2.50116506206565	2.51631112902903	0.956935474807574	1.28466605616533e-06	1.47516619394601e-05
ENSG00000083093	PALB2	-1.71597969740996	-1.71751914363783	3.4396608390535	1.28629132628514e-06	1.47576897075589e-05
ENSG00000181751	C5orf30	-1.39132218760406	-1.39248483386264	3.4235898785389	1.29845844511349e-06	1.48845509964634e-05
ENSG00000112200	ZNF451	-1.28436488432664	-1.28477780735441	4.74562134459107	1.30003368587942e-06	1.48898819769554e-05
ENSG00000109046	WSB1	-1.73498966099528	-1.73655425000719	3.43028180401004	1.30768190859612e-06	1.49647011587809e-05
ENSG00000162851	TFB2M	-1.42345930489284	-1.42418093954291	4.13769791449397	1.31039503918697e-06	1.49829652732955e-05
ENSG00000164051	CCDC51	-1.54392356830997	-1.54516823189543	3.52586587315948	1.31665829449423e-06	1.50417555756019e-05
ENSG00000111725	PRKAB1	-1.34549878582814	-1.34631851073231	3.85626677733355	1.32207132043229e-06	1.50907408933089e-05
ENSG00000186141	POLR3C	-1.38041314049428	-1.38131564965546	3.76580736439276	1.33101778200602e-06	1.51739053930503e-05
ENSG00000064547	LPAR2	-1.48745727877494	-1.48810937269513	4.36197321832474	1.33161994092009e-06	1.51739053930503e-05
ENSG00000171488	LRRC8C	-1.46094748118071	-1.46226967995899	3.33357139707282	1.34203920065574e-06	1.52796517480431e-05
ENSG00000141564	RPTOR	-1.2435252821704	-1.24378411952106	5.35228880619451	1.3667204352794e-06	1.55474592688442e-05
ENSG00000119523	ALG2	-1.20035511519363	-1.20060755475923	5.32676089558972	1.37264442475398e-06	1.56016161227122e-05
ENSG00000104356	POP1	-1.51249882296646	-1.5137389461766	3.49256913127346	1.38162464492141e-06	1.56903892783116e-05
ENSG00000141570	CBX8	-1.73349557398651	-1.73510423593614	3.3941056944354	1.38968326710967e-06	1.57625041849974e-05
ENSG00000145569	FAM105A	-1.26295566694852	-1.26346440707412	4.41706555701433	1.39032526475186e-06	1.57625041849974e-05
ENSG00000137185	ZNF193	-2.46108222948424	-2.4689403889898	1.98857503568075	1.39153588867874e-06	1.57629048470939e-05
ENSG00000159885	ZNF222	-2.21319914327245	-2.22265627073235	1.47896421812876	1.40799142691746e-06	1.59358489601832e-05
ENSG00000166004	KIAA1731	-1.56660364410204	-1.56815049414058	3.24743936074896	1.41185908424545e-06	1.59661501162732e-05
ENSG00000143294	PRCC	-1.19450313301807	-1.19457200343528	7.18121785664941	1.41348839770005e-06	1.59711090058577e-05
ENSG00000172845	SP3	-1.26350619609409	-1.26364064864235	6.32097011853315	1.43572072367771e-06	1.6208658540375e-05
ENSG00000142655	PEX14	-1.3596859234027	-1.35998418166811	5.31006480718869	1.45254448530523e-06	1.63847995264203e-05
ENSG00000143633	C1orf131	-1.54022672373664	-1.5415778669952	3.40512323946956	1.45918736015131e-06	1.64458998944113e-05
ENSG00000109084	TMEM97	-1.26486817568834	-1.26528354956079	4.70783048583881	1.48945665802285e-06	1.67729577644017e-05
ENSG00000135482	ZC3H10	-2.74789651415463	-2.76269918469812	1.42786160802092	1.49472775421621e-06	1.68181951674058e-05
ENSG00000126803	HSPA2	-1.87474084176244	-1.87622602393945	3.66794619774524	1.50237230726731e-06	1.68900397192533e-05
ENSG00000159256	MORC3	-1.83389233652501	-1.83631524767953	2.94097445054436	1.5055497020901e-06	1.69091090547469e-05
ENSG00000137801	THBS1	1.20562962379529	1.20569717443322	7.21935617356498	1.50659001792593e-06	1.69091090547469e-05
ENSG00000108061	SHOC2	-1.46109268814688	-1.46181608384157	4.18802965699517	1.51622827619905e-06	1.70030548832622e-05
ENSG00000117114	LPHN2	-1.18213737727791	-1.18229496441361	5.97488997805179	1.54188087234427e-06	1.72635260170276e-05
ENSG00000112624	KIAA0240	-1.82862281346064	-1.83088107188787	3.03220282081863	1.54202983659403e-06	1.72635260170276e-05
ENSG00000102390	CXorf26	-1.20715259030836	-1.2074893687328	4.92379717269859	1.56524726183139e-06	1.75088375943975e-05
ENSG00000100483	METTL21D	-1.96631254117893	-1.97225022223099	1.84490850963169	1.58181904489925e-06	1.76683003951005e-05
ENSG00000095564	BTAF1	-1.52086037538454	-1.52235174812519	3.24206339387952	1.58213754656395e-06	1.76683003951005e-05
ENSG00000171492	LRRC8D	-1.1642759490423	-1.16440521870312	6.23237465067507	1.58547222216379e-06	1.76908098532951e-05
ENSG00000119778	ATAD2B	-2.07925235599564	-2.08404644847995	2.26882541013097	1.59233850853043e-06	1.77526550926102e-05
ENSG00000100888	CHD8	-1.25282097620821	-1.25301852495	5.75387491479402	1.59923820131946e-06	1.78145436985604e-05
ENSG00000119953	SMNDC1	-1.31983785290148	-1.32049043756168	4.14408751977517	1.60054616438751e-06	1.78145436985604e-05
ENSG00000104447	TRPS1	-1.78570726144248	-1.7892288232495	2.36240730168297	1.60251896983423e-06	1.78217117938778e-05
ENSG00000030419	IKZF2	-2.52063820884325	-2.53314877285832	1.4197726072919	1.6097667991817e-06	1.78869376689891e-05
ENSG00000086544	ITPKC	-1.35507366122223	-1.35555368643601	4.62643182352486	1.61105134984632e-06	1.78869376689891e-05
ENSG00000169118	CSNK1G1	-1.83699219469023	-1.84038513468517	2.47043409722058	1.61799575236986e-06	1.79491803397722e-05
ENSG00000185869	ZNF829	-2.3422540878522	-2.35334958107196	1.39450111726539	1.63622237752135e-06	1.81363756424102e-05
ENSG00000168175	MAPK1IP1L	-1.1452790796117	-1.14538893110355	6.4376064029856	1.66764202733987e-06	1.84693764415214e-05
ENSG00000122254	HS3ST2	3.32735097859875	3.34755436385002	1.37712994074227	1.67311630132495e-06	1.85147160341339e-05
ENSG00000156599	ZDHHC5	-1.18967402733077	-1.18984785750405	5.84484642160585	1.6886528717181e-06	1.86712385123522e-05
ENSG00000179562	GCC1	-1.54770489715055	-1.54841535445604	4.32035804824443	1.69269250702746e-06	1.8700487565282e-05
ENSG00000188493	C19orf54	-1.40626017698451	-1.40742537391476	3.43776116248789	1.70722987783802e-06	1.88455696473774e-05
ENSG00000196730	DAPK1	-1.25967592530412	-1.26017364969681	4.44400728968639	1.70985672529036e-06	1.88590447365085e-05
ENSG00000115353	TACR1	2.81521659546253	2.83378978728615	0.983643170910967	1.71163723804115e-06	1.88631706134823e-05
ENSG00000112996	MRPS30	-1.15937615906391	-1.15954659045728	5.82864017827637	1.71317147906117e-06	1.8864577895869e-05
ENSG00000135960	EDAR	-1.33529937026319	-1.33589624290211	4.29188584567753	1.72429607015404e-06	1.89715003223183e-05
ENSG00000126249	PDCD2L	-1.27244695615048	-1.27282235487912	4.86306299375042	1.7292426834244e-06	1.90103302213837e-05
ENSG00000107201	DDX58	-1.69759746644957	-1.69796895951629	5.42793493956222	1.73493100736935e-06	1.90450891928153e-05
ENSG00000165006	UBAP1	-1.14431406756335	-1.1444495075889	6.13524239023123	1.73524448207726e-06	1.90450891928153e-05
ENSG00000174013	FBXO45	-1.24126103243292	-1.24160422395033	4.94751792889695	1.73900074851371e-06	1.90707097621144e-05
ENSG00000189190	ZNF600	-1.75961629743286	-1.76205857341689	2.8353717180689	1.74334706754771e-06	1.91027539787172e-05
ENSG00000137504	CREBZF	-1.57834794235935	-1.57936678044028	3.8503716486127	1.75383817401785e-06	1.91773799310103e-05
ENSG00000189308	LIN54	-1.62502310555784	-1.62639104920348	3.4943580948956	1.75436505178619e-06	1.91773799310103e-05
ENSG00000105136	ZNF419	-1.76420623577347	-1.7677808341064	2.31536442114265	1.75444714996642e-06	1.91773799310103e-05
ENSG00000105321	CCDC9	-1.68153836357286	-1.68262879325606	3.87773316272545	1.76967622433193e-06	1.93280924435992e-05
ENSG00000000457	SCYL3	-2.50192873820025	-2.51034721302462	1.94332209234042	1.77471996211144e-06	1.93674077557678e-05
ENSG00000112210	RAB23	-1.2861575947746	-1.28681370573025	4.09040685980618	1.81822208116446e-06	1.9826011831364e-05
ENSG00000175606	TMEM70	-1.62588041311086	-1.62706980183087	3.68620283189251	1.82306578610736e-06	1.98626793852737e-05
ENSG00000128563	PRKRIP1	-1.35794410367498	-1.35835516514123	4.8515004165763	1.82702853668845e-06	1.98896970244038e-05
ENSG00000174839	DENND6A	-1.49237548681498	-1.49389518014502	3.18065288503606	1.83602915613202e-06	1.99714704315026e-05
ENSG00000185798	WDR53	-1.68341477426892	-1.68553759773509	2.94726026357173	1.83857802692257e-06	1.99829890576057e-05
ENSG00000196693	ZNF33B	-1.97483783465449	-1.97800127111534	2.72954618307084	1.85352553445167e-06	2.01291372211059e-05
ENSG00000065559	MAP2K4	-1.21479019526356	-1.21530860794446	4.32046313887145	1.85788363805436e-06	2.01601418718326e-05
ENSG00000134077	THUMPD3	-1.33980507026084	-1.34051699361639	4.04604308898645	1.86520444416014e-06	2.02232190825189e-05
ENSG00000148606	POLR3A	-1.34532522713816	-1.34610285071079	3.93047751205627	1.87837391885341e-06	2.03272762176139e-05
ENSG00000116514	RNF19B	-1.76405665293205	-1.76516663738548	3.95073969917227	1.87921168404485e-06	2.03272762176139e-05
ENSG00000188215	DCUN1D3	-2.35959709021619	-2.3662447873705	2.12010921384522	1.87934853189989e-06	2.03272762176139e-05
ENSG00000152413	HOMER1	-1.32200813831605	-1.32267071897965	4.12592969562944	1.89900443063446e-06	2.05233258853097e-05
ENSG00000113658	SMAD5	-1.25840649216891	-1.25899436667747	4.20457505174524	1.90062484361057e-06	2.05241044279073e-05
ENSG00000152219	ARL14EP	-1.86315733381696	-1.86600527549832	2.75044830290007	1.90213702683334e-06	2.05241044279073e-05
ENSG00000107560	RAB11FIP2	-1.83074696169753	-1.83335556828397	2.8290678017001	1.915366415472e-06	2.06502366272592e-05
ENSG00000140382	HMG20A	-1.30472038274628	-1.30516114944469	4.67976208593779	1.92717595168292e-06	2.07608705734709e-05
ENSG00000123545	NDUFAF4	-1.39625421495785	-1.39709715988604	3.88340343673871	1.92977591373587e-06	2.07721946669546e-05
ENSG00000006652	IFRD1	-1.15803055893524	-1.15824582238434	5.4911594058425	1.95291996986914e-06	2.10044608146631e-05
ENSG00000101654	RNMT	-1.18503653094485	-1.18527388127818	5.39235143885019	1.97427990098658e-06	2.12171811154103e-05
ENSG00000126062	TMEM115	-1.48989307603701	-1.49038737481188	4.76045360923869	1.98550505989361e-06	2.13207316759752e-05
ENSG00000108264	TADA2A	-1.61093456622072	-1.61343061219165	2.63142031849692	2.0073611663957e-06	2.15236163761194e-05
ENSG00000116285	ERRFI1	1.16968077781753	1.16978936817567	6.48124588895615	2.0076084168301e-06	2.15236163761194e-05
ENSG00000105656	ELL	-1.97795766773527	-1.97978564468671	3.49913332960578	2.00933875998614e-06	2.15249612211933e-05
ENSG00000086102	NFX1	-1.23642499422306	-1.23667267649961	5.40630091247391	2.01952974419719e-06	2.16168658652616e-05
ENSG00000205213	LGR4	-1.42797167206492	-1.42868935752067	4.15363752822469	2.03831890346386e-06	2.17929347066244e-05
ENSG00000198680	TUSC1	-1.56275106762526	-1.56415008268725	3.3815674412508	2.03922853092854e-06	2.17929347066244e-05
ENSG00000197372	ZNF675	-2.3453084203022	-2.34946711637398	2.75519828974251	2.04237721367218e-06	2.18092063612828e-05
ENSG00000142920	ADC	3.83360219733185	3.88428626469878	0.599410694499148	2.06307991618884e-06	2.20127508639019e-05
ENSG00000079999	KEAP1	-1.15623477353854	-1.15631275739096	6.94568976443389	2.0962127377562e-06	2.23484938305136e-05
ENSG00000117360	PRPF3	-1.21188972929376	-1.21224622811039	4.85018569670301	2.10358212887414e-06	2.24092482227641e-05
ENSG00000184661	CDCA2	-1.41569608354589	-1.41640505360311	4.15554125362413	2.11519941750962e-06	2.25151226886024e-05
ENSG00000177732	SOX12	-1.26714344814066	-1.26727835290207	6.32000283447444	2.13962359400558e-06	2.27570433329126e-05
ENSG00000121481	RNF2	-1.58946062839596	-1.59083643524322	3.43647069491528	2.14311983534939e-06	2.27761673785309e-05
ENSG00000117174	ZNHIT6	-1.27826271332004	-1.2786531585482	4.81656756854444	2.14701162547305e-06	2.2799461536694e-05
ENSG00000125741	OPA3	-1.41196344554685	-1.41230223087282	5.19780503100664	2.16390199529928e-06	2.29606436399952e-05
ENSG00000174943	KCTD13	1.31751915632101	1.31796142594711	4.66337193273267	2.1832753919507e-06	2.31478968828796e-05
ENSG00000181418	DDN	2.21246764427119	2.220163206209	1.60850148130309	2.19429197737622e-06	2.32463222753317e-05
ENSG00000197380	DACT3	2.95665600588651	2.97021519649674	1.57238992069236	2.21626569468457e-06	2.34605805028489e-05
ENSG00000111961	SASH1	-1.4675864079123	-1.4691149191876	3.13796372853558	2.2296885704278e-06	2.35840560777426e-05
ENSG00000187607	ZNF286A	-1.74326961194488	-1.74587985358896	2.72359826036097	2.24462550138478e-06	2.3723339026456e-05
ENSG00000188321	ZNF559	-1.67060570858954	-1.67336786899992	2.56028438781719	2.25480830287366e-06	2.38121960300327e-05
ENSG00000176410	DNAJC30	-1.41144480477551	-1.41188414693346	4.82488176921185	2.25752616903766e-06	2.38221408175713e-05
ENSG00000213965	NUDT19	-1.15782894522513	-1.15800058549981	5.81581984394965	2.26597296293526e-06	2.38924759267985e-05
ENSG00000224870	RP4-758J18.2	-1.92855739981447	-1.93042769872683	3.40659542351524	2.27848551432881e-06	2.40055363065027e-05
ENSG00000100311	PDGFB	-1.87828703558059	-1.88086661383411	2.90449518228934	2.29180169067712e-06	2.41268793370184e-05
ENSG00000135845	PIGC	-1.52044500099921	-1.52149318143022	3.73824244150999	2.30090611098749e-06	2.42037276553445e-05
ENSG00000140650	PMM2	-1.20652827575459	-1.20676637437927	5.41801702872094	2.31522649504536e-06	2.4335280369552e-05
ENSG00000213024	NUP62	-1.21470077844216	-1.21478750722669	6.87892446427025	2.31912475800434e-06	2.43571662132766e-05
ENSG00000129595	EPB41L4A	-1.27560927479567	-1.27645333104725	3.71726445375492	2.33362442417589e-06	2.44902744734327e-05
ENSG00000075975	MKRN2	-1.26005473635274	-1.26073164827966	4.00718397071345	2.34048110129751e-06	2.45044134136684e-05
ENSG00000198743	SLC5A3	-1.40345036376045	-1.40417720780719	4.10590803426702	2.34108436744589e-06	2.45044134136684e-05
ENSG00000157765	SLC34A2	-1.24559138579237	-1.24570620595172	6.52202035138671	2.34197640848491e-06	2.45044134136684e-05
ENSG00000120539	MASTL	-1.20495493260754	-1.20548382442273	4.27935011519352	2.3422798983241e-06	2.45044134136684e-05
ENSG00000179163	FUCA1	1.37622595181888	1.37650251745589	5.42227900489781	2.35714964176737e-06	2.46407568163554e-05
ENSG00000269858	EGLN2	-1.43389971667597	-1.43399625612565	7.02739839075617	2.35923596291667e-06	2.46433588276e-05
ENSG00000237440	ZNF737	-3.81254650180853	-3.88380462869026	0.380225269664377	2.36563396334563e-06	2.46825262435202e-05
ENSG00000196268	ZNF493	-2.65707938028636	-2.67423096307653	1.12974816585664	2.36666632487078e-06	2.46825262435202e-05
ENSG00000135625	EGR4	2.18294743712272	2.18834305201774	2.08107345154248	2.36952722018904e-06	2.4693161676127e-05
ENSG00000196533	C1orf186	-1.25272074311782	-1.25308548604043	4.87494143217719	2.37284909664184e-06	2.47085808106835e-05
ENSG00000159792	PSKH1	-1.19538288809081	-1.19586784097351	4.38737939372797	2.38205117197308e-06	2.4785159285107e-05
ENSG00000151748	SAV1	-1.15067140941902	-1.15087003011244	5.59630977012736	2.41723364137536e-06	2.51317345721909e-05
ENSG00000170448	NFXL1	-1.64297428395574	-1.64551807143151	2.64567232399372	2.43024298948242e-06	2.52474198101768e-05
ENSG00000115325	DOK1	-1.45705551143669	-1.45810093586106	3.66034548036179	2.43243984806224e-06	2.52506836240022e-05
ENSG00000188725	C5orf43	-1.25994595186622	-1.26016967720771	5.58571006945941	2.43498955242457e-06	2.52576023798286e-05
ENSG00000182541	LIMK2	-1.36164427278422	-1.36254743918847	3.73959160006629	2.44717544252936e-06	2.53643871987665e-05
ENSG00000244291	C7orf13	-2.06835731975198	-2.07354326492865	2.14773077437756	2.46359797653825e-06	2.55148849894448e-05
ENSG00000269343	ZNF587B	-2.35662497480168	-2.36612906780331	1.61855520844296	2.47570861153824e-06	2.56205276990362e-05
ENSG00000225190	PLEKHM1	-1.30359604012113	-1.30426016506611	4.09530037796471	2.48105639714495e-06	2.56560743242159e-05
ENSG00000133884	DPF2	-1.16982858889116	-1.17002051789828	5.67433751117908	2.50028332786498e-06	2.58349768823768e-05
ENSG00000142185	TRPM2	-1.49657467397988	-1.49748970503164	3.89583538377382	2.51500622336355e-06	2.59634476450865e-05
ENSG00000163002	NUP35	-1.39555026715924	-1.39612573447014	4.42348937272857	2.51658827457593e-06	2.59634476450865e-05
ENSG00000115840	SLC25A12	-1.72156202546134	-1.72293666220448	3.60213513034956	2.52547529736644e-06	2.60351073699299e-05
ENSG00000249471	ZNF324B	-2.66975827113906	-2.6855182017089	1.25924754785454	2.5516819043992e-06	2.6285067359295e-05
ENSG00000169155	ZBTB43	-1.49394023646946	-1.49510126966026	3.55948943324967	2.57407096895156e-06	2.64953490679803e-05
ENSG00000105991	HOXA1	-1.42180480235635	-1.42323988581463	3.16687607274442	2.57962615916866e-06	2.65321672137807e-05
ENSG00000139437	TCHP	-1.5798414074549	-1.58127577160708	3.36769221910783	2.58809865496597e-06	2.65989112340257e-05
ENSG00000184675	FAM123B	-2.15301417287674	-2.15830692413561	2.20801516460659	2.59243440060027e-06	2.6623070582581e-05
ENSG00000136536	MARCH7	-1.15910564150298	-1.1592933680629	5.69053103046518	2.60645477118073e-06	2.67465733673114e-05
ENSG00000106351	AGFG2	-1.55704685419381	-1.55849523324888	3.32754646331097	2.61798678116349e-06	2.6844372101655e-05
ENSG00000171806	METTL18	-1.85878957426753	-1.86294897310581	2.2124397787358	2.65562912814132e-06	2.71926460299558e-05
ENSG00000197863	ZNF790	-2.66359154297487	-2.6833224454548	0.951184950555177	2.65600703096049e-06	2.71926460299558e-05
ENSG00000143862	ARL8A	-1.22092217951984	-1.22120158869993	5.21107103283487	2.66813879016407e-06	2.72960163643635e-05
ENSG00000204118	NAP1L6	-2.87623095539199	-2.90505537822041	0.664490718629159	2.67608864649541e-06	2.73264065627812e-05
ENSG00000158985	CDC42SE2	-1.27050313295323	-1.27096221946266	4.5763083583721	2.67670630716758e-06	2.73264065627812e-05
ENSG00000189007	ADAT2	-1.79161641281332	-1.79399408724737	2.90925592633185	2.6772217583876e-06	2.73264065627812e-05
ENSG00000164366	CCDC127	-1.30858369418246	-1.30913183497472	4.37467528074488	2.69055163772521e-06	2.74415806579243e-05
ENSG00000104312	RIPK2	-1.30205180022535	-1.30289142489824	3.76227413485972	2.70320720844453e-06	2.75303631854939e-05
ENSG00000081692	JMJD4	-1.41681536045484	-1.41761091576713	3.98898526446466	2.70336178909152e-06	2.75303631854939e-05
ENSG00000185650	ZFP36L1	-1.20912344584191	-1.20925985189989	6.22137068326298	2.70559167172608e-06	2.75321665411155e-05
ENSG00000196659	TTC30B	-2.37910881571632	-2.38784685493729	1.76505601566809	2.72494124397261e-06	2.77080454618352e-05
ENSG00000107968	MAP3K8	-1.83161481683291	-1.83533704970095	2.33868890916236	2.72824882276849e-06	2.77206615234629e-05
ENSG00000181938	GINS3	-1.36754687972558	-1.36838437421979	3.8551040582285	2.74666051808605e-06	2.78866092873354e-05
ENSG00000103196	CRISPLD2	1.54351331827315	1.54570174946616	2.64555013635662	2.76240500239726e-06	2.80252465144872e-05
ENSG00000140543	DET1	-2.12216459340612	-2.1314523523182	1.40681450626198	2.76498380982098e-06	2.80302062413598e-05
ENSG00000087095	NLK	-1.45929207225965	-1.46078548296608	3.16161600398176	2.76969372850312e-06	2.80474876833299e-05
ENSG00000140332	TLE3	-1.57675089888073	-1.57728169343743	4.7707884964853	2.77087094992634e-06	2.80474876833299e-05
ENSG00000108219	TSPAN14	-1.16654362287158	-1.16670031113243	5.9601319788791	2.77664650775036e-06	2.80847533649682e-05
ENSG00000136709	WDR33	-1.25048090284654	-1.25062279550135	6.22365589107805	2.82533753788676e-06	2.85557099157025e-05
ENSG00000198535	C2CD4A	3.24447775474594	3.26703698292577	1.14426111703802	2.83409995097263e-06	2.86227022156965e-05
ENSG00000076321	KLHL20	-1.45868162689182	-1.4602771569461	3.06783579939569	2.8412711155568e-06	2.86539124260009e-05
ENSG00000196081	ZNF724P	-4.02633989437168	-4.08826314530097	0.761099693365383	2.8414631320147e-06	2.86539124260009e-05
ENSG00000185591	SP1	-1.23665238099014	-1.2369499057496	5.14590122919662	2.88083879837781e-06	2.90227656345209e-05
ENSG00000188112	C6orf132	-1.18363952681213	-1.18373186909545	6.74316977631671	2.882368313837e-06	2.90227656345209e-05
ENSG00000073614	KDM5A	-1.31903616974233	-1.31965601134215	4.21481649741266	2.88838213680519e-06	2.90615012894457e-05
ENSG00000181135	ZNF707	-2.00368412661591	-2.00673632845222	2.80708894523722	2.92410440306089e-06	2.93865666246096e-05
ENSG00000125538	IL1B	-1.42078677970306	-1.42212945604452	3.25701711241286	2.92507205814598e-06	2.93865666246096e-05
ENSG00000163472	TMEM79	-1.68725541978851	-1.68925071332984	3.03727547578545	2.92825153840448e-06	2.9396489246318e-05
ENSG00000111641	NOP2	-1.11595309209455	-1.11602223855747	7.05741823942827	2.93396685035847e-06	2.94318350015017e-05
ENSG00000196150	ZNF250	-2.06800748573338	-2.07456028521213	1.8201047936973	2.94816925438051e-06	2.95522018234315e-05
ENSG00000105732	ZNF574	-1.49481319098909	-1.49514809702706	5.32270555302802	2.95142111017594e-06	2.95627034575651e-05
ENSG00000163935	SFMBT1	-1.48348940130734	-1.48451029550371	3.72533102329842	2.95755608571567e-06	2.96020464340437e-05
ENSG00000197937	ZNF347	-2.55579288958489	-2.56797855218774	1.48772827785771	2.9651969960934e-06	2.96563923278185e-05
ENSG00000181038	METTL23	-1.37579733720193	-1.37687513017282	3.50647639794901	2.96944135174069e-06	2.96756888286308e-05
ENSG00000074047	GLI2	-1.90221022832325	-1.90627081673982	2.29694283137831	2.97273016547967e-06	2.96756888286308e-05
ENSG00000133111	RFXAP	-1.96271933019484	-1.9668420965604	2.34749814918387	2.97376422499849e-06	2.96756888286308e-05
ENSG00000221944	TIGD1	-2.44177565750144	-2.45650321911715	1.11628058682213	2.97676220018011e-06	2.96835201701232e-05
ENSG00000147905	ZCCHC7	-1.28924656159899	-1.2899097160951	4.08013365620439	2.98644701766831e-06	2.97579698372715e-05
ENSG00000105610	KLF1	2.4792185190674	2.49528003899926	0.854373411919214	2.99518592617683e-06	2.98228906027347e-05
ENSG00000091732	ZC3HC1	-1.25317610856374	-1.25378303521987	4.15483999259095	3.00269551573578e-06	2.98754838702138e-05
ENSG00000176095	IP6K1	-1.2253431499687	-1.2256443821194	5.11008518162726	3.01918642906056e-06	3.00172930960417e-05
ENSG00000167985	SDHAF2	-1.30130270895762	-1.30204338437511	3.93637219060089	3.02684228680221e-06	3.0065598474662e-05
ENSG00000197134	ZNF257	-2.03630421844332	-2.04371833266291	1.61972916708326	3.02852844760427e-06	3.0065598474662e-05
ENSG00000197841	ZNF181	-1.75697828699857	-1.76005098888974	2.51885716168524	3.03557698677391e-06	3.00970157061057e-05
ENSG00000164465	DCBLD1	-1.23750390705897	-1.23816312216841	4.01445013291985	3.03618119969885e-06	3.00970157061057e-05
ENSG00000170166	HOXD4	-2.18464051408055	-2.19170172998086	1.84321734769866	3.06072004565801e-06	3.03034569757862e-05
ENSG00000102760	RGCC	2.01521432112552	2.01934113615293	2.28690272621718	3.06287114193022e-06	3.03034569757862e-05
ENSG00000196247	ZNF107	-2.00873582805049	-2.01258470062687	2.49613087788603	3.06378524151253e-06	3.03034569757862e-05
ENSG00000113761	ZNF346	-1.95411995851105	-1.95761456738281	2.56687841233138	3.07812988666558e-06	3.04229020191295e-05
ENSG00000134326	CMPK2	-1.48609025752935	-1.48681185862316	4.22238623992703	3.08654067790374e-06	3.04835666951731e-05
ENSG00000103150	MLYCD	-1.46130978147277	-1.4631750226225	2.85036910893018	3.10429745613982e-06	3.06363778379303e-05
ENSG00000198960	ARMCX6	-1.30222800915167	-1.3025971114263	4.92720975659738	3.14962082434986e-06	3.10608194824855e-05
ENSG00000139832	RAB20	-1.77938535487726	-1.78134029390276	3.17313761203905	3.17859712322657e-06	3.13235449057419e-05
ENSG00000177873	ZNF619	-2.57827762924372	-2.59685829632644	0.946063161878714	3.21624210524007e-06	3.16712475150366e-05
ENSG00000154114	TBCEL	-1.23373033546384	-1.23423886039335	4.3773360042372	3.27448430480135e-06	3.22211177520145e-05
ENSG00000158987	RAPGEF6	-2.21041246305083	-2.21576274693674	2.26268931754145	3.32239783837472e-06	3.26686215603238e-05
ENSG00000011275	RNF216	-1.17345886441128	-1.17372025634876	5.23700255010939	3.34030625407359e-06	3.28206501682308e-05
ENSG00000166822	TMEM170A	-1.36597701771865	-1.36709104905541	3.44912250664789	3.35128477043223e-06	3.29044153301882e-05
ENSG00000135547	HEY2	3.30194421091981	3.36891322808531	-0.241744635739571	3.3674379509893e-06	3.30388279434298e-05
ENSG00000068305	MEF2A	-1.21844755524488	-1.21886762069586	4.62808392605431	3.39169961754398e-06	3.32525404024122e-05
ENSG00000170604	IRF2BP1	-1.33777347330727	-1.33787503260162	6.82574596197207	3.40333219291211e-06	3.33422142960827e-05
ENSG00000112062	MAPK14	-1.22233331616237	-1.22256646286981	5.47354044380407	3.40760383633595e-06	3.33596953671079e-05
ENSG00000164164	OTUD4	-1.24674113193842	-1.24713582732485	4.75749739610088	3.44279189345576e-06	3.36795950948422e-05
ENSG00000131127	ZNF141	-2.28169718378792	-2.29127734004515	1.53230929191691	3.4659393914641e-06	3.38813258879858e-05
ENSG00000237172	B3GNT9	-1.23455608134088	-1.23514074280995	4.17885057507729	3.47026668136984e-06	3.38989196872049e-05
ENSG00000116580	GON4L	-1.38497720681505	-1.38570139253525	4.08452534356456	3.50900257823104e-06	3.42523599557749e-05
ENSG00000196466	ZNF799	-2.3950728163921	-2.40660511887362	1.40169146769006	3.52324891360543e-06	3.43664104940189e-05
ENSG00000197128	ZNF772	-3.22441085233691	-3.23989551533452	1.83933793591382	3.55807210442597e-06	3.46779083448229e-05
ENSG00000169047	IRS1	-1.62634163957509	-1.62762818248101	3.57975444490857	3.56035489045788e-06	3.46779083448229e-05
ENSG00000060491	OGFR	-1.34004136212673	-1.3403182092723	5.39104572424874	3.60198715169867e-06	3.50579475171136e-05
ENSG00000235109	ZNF323	-1.69132329927679	-1.69430783536068	2.48239312970289	3.78820801012296e-06	3.68436880578457e-05
ENSG00000197619	ZNF615	-2.46256124079203	-2.47268715477019	1.64785864648566	3.81597988032715e-06	3.70869001122809e-05
ENSG00000083307	GRHL2	-1.37723753688071	-1.37826259479062	3.58350246329416	3.8341801834401e-06	3.72368027663278e-05
ENSG00000221963	APOL6	-1.66508145915383	-1.66866645540434	2.19424672140712	3.86322695371025e-06	3.74917510153125e-05
ENSG00000072864	NDE1	-1.41161576480116	-1.41302473952721	3.18037003504329	3.8890641051286e-06	3.77152044670895e-05
ENSG00000115816	CEBPZ	-1.19250026468497	-1.19268252851424	5.78112117458226	3.91141961589771e-06	3.79045952951012e-05
ENSG00000197050	ZNF420	-1.4078152576455	-1.40946621852282	2.95232259107471	3.91452677426926e-06	3.79073163151619e-05
ENSG00000196470	SIAH1	-1.3677605236765	-1.36872961459306	3.64960417110228	3.9518003247169e-06	3.82406536472605e-05
ENSG00000140961	OSGIN1	-1.70672992319902	-1.70845252095509	3.2607368187418	3.96848404858411e-06	3.83744110018818e-05
ENSG00000181666	HKR1	-1.37284173151005	-1.37353445767715	4.1292584392404	4.0125508911653e-06	3.87725738849488e-05
ENSG00000183763	TRAIP	-1.68302365861587	-1.68589428484164	2.52147212011213	4.0537779167662e-06	3.91427425627561e-05
ENSG00000161888	SPC24	-1.16951881006476	-1.16978188312826	5.22014376176327	4.05831093537034e-06	3.91583210540914e-05
ENSG00000140107	SLC25A47	4.34194881185743	4.45355285306086	0.0439211395043142	4.06857298639905e-06	3.92147895647724e-05
ENSG00000049283	EPN3	-2.31424279129084	-2.32108107378286	2.03131246582693	4.07205726226361e-06	3.92147895647724e-05
ENSG00000112208	BAG2	-1.27668371214847	-1.277149907088	4.5615052870466	4.07293482431613e-06	3.92147895647724e-05
ENSG00000075391	RASAL2	-1.24697569840488	-1.24724155991551	5.31972186747955	4.07893888689679e-06	3.92279691638227e-05
ENSG00000083828	ZNF586	-2.1265181670127	-2.13581531865681	1.41152440465938	4.0801533688885e-06	3.92279691638227e-05
ENSG00000159579	RSPRY1	-1.21933822935555	-1.21991306655503	4.18207035863401	4.0840165800195e-06	3.92369845066057e-05
ENSG00000037749	MFAP3	-1.35528592897158	-1.35587803258703	4.33121751993012	4.11971340339956e-06	3.95516078499605e-05
ENSG00000109534	GAR1	-1.50115386519588	-1.50201020971158	3.99899847337523	4.14505889927634e-06	3.97664735029287e-05
ENSG00000099337	KCNK6	-1.30338876546538	-1.3042910135816	3.65924449928414	4.15451831676179e-06	3.98287345706999e-05
ENSG00000198000	NOL8	-1.20529206051236	-1.20555420590266	5.27902156920273	4.20133379610614e-06	4.02487777666968e-05
ENSG00000197857	ZNF44	-2.03324558852778	-2.03983665275234	1.78163505668916	4.23182318865278e-06	4.05119290551115e-05
ENSG00000187140	FOXD3	4.33917965135238	4.45077688129285	0.0436574548816733	4.24147427320972e-06	4.0574606918259e-05
ENSG00000186104	CYP2R1	-1.70374461623816	-1.70623751380336	2.74522414114938	4.24442092948982e-06	4.0574606918259e-05
ENSG00000196361	ELAVL3	3.67977554585238	3.7124868156675	1.0550592599116	4.26983101567986e-06	4.07884427224347e-05
ENSG00000158711	ELK4	-1.20787095526271	-1.20817632847768	5.06700241827541	4.27377497275142e-06	4.07970604516314e-05
ENSG00000175793	SFN	-1.17482680156244	-1.17489442115066	7.17807367399235	4.34205010560381e-06	4.14193286033843e-05
ENSG00000117000	RLF	-1.34887643511005	-1.34963246878323	3.9747003295903	4.35641693600416e-06	4.15196169205111e-05
ENSG00000160214	RRP1	-1.40380124901187	-1.40416389470249	5.08943536352884	4.35875489293764e-06	4.15196169205111e-05
ENSG00000164053	ATRIP	-1.50945953972425	-1.51125346888122	2.96865364191683	4.41045471350094e-06	4.1982270133055e-05
ENSG00000126391	FRMD8	-1.15112358480177	-1.15153445443977	4.55846688040987	4.43558581118852e-06	4.21915439004684e-05
ENSG00000135722	FBXL8	2.28492636074315	2.29378097890118	1.48421362156046	4.49790730220555e-06	4.27540274537072e-05
ENSG00000120833	SOCS2	-1.49991917081131	-1.5021931812572	2.62397708266891	4.51198411938067e-06	4.28574582217659e-05
ENSG00000114209	PDCD10	-1.35345462813639	-1.35370491586199	5.5557183960948	4.61798716722893e-06	4.38332936212841e-05
ENSG00000082458	DLG3	-1.22209787562745	-1.22249971258998	4.69660730170241	4.64213729376993e-06	4.40313616577385e-05
ENSG00000198889	DCAF12L1	-1.26038872693859	-1.26085661813438	4.53458033601131	4.6873026272592e-06	4.44283412274208e-05
ENSG00000183054	RGPD6	-1.4554056447709	-1.4557408055432	5.2753927751382	4.75324225491036e-06	4.50215290415663e-05
ENSG00000204138	PHACTR4	-1.29750261797294	-1.29788930478103	4.85546726965646	4.76797635431891e-06	4.51292158532994e-05
ENSG00000144231	POLR2D	-1.21896244249879	-1.21928224603652	5.01342124477853	4.77664379659525e-06	4.51647337997666e-05
ENSG00000068028	RASSF1	-1.8275303298225	-1.83113117217758	2.37738241759652	4.77846385787867e-06	4.51647337997666e-05
ENSG00000177191	B3GNT8	-3.383472099505	-3.41859375858474	0.888064149060286	4.85783300784204e-06	4.58536964928826e-05
ENSG00000138771	SHROOM3	-1.110461651126	-1.1106298843346	5.77307613878118	4.85819435702253e-06	4.58536964928826e-05
ENSG00000163481	RNF25	-1.48525462593529	-1.48614968460614	3.91221690265818	4.87604803411651e-06	4.59672919316958e-05
ENSG00000186222	BLOC1S4	-1.38203082424846	-1.38313617320921	3.48293776216532	4.87871919592404e-06	4.59672919316958e-05
ENSG00000176208	ATAD5	-1.91202971425085	-1.91820409848712	1.73237339692414	4.88051175892744e-06	4.59672919316958e-05
ENSG00000217128	FNIP1	-1.38683095821738	-1.38790177216286	3.53499620516326	4.89460829433066e-06	4.60677097849563e-05
ENSG00000159231	CBR3	1.97895188324224	1.98349833542985	2.10252029502463	4.97307143608912e-06	4.67647061246115e-05
ENSG00000168286	THAP11	-1.1348987668415	-1.13515424540454	5.21106583764717	4.97563641811965e-06	4.67647061246115e-05
ENSG00000065970	FOXJ2	-1.37350208842418	-1.37432973959665	3.88119923763643	4.99357568341319e-06	4.69004461246062e-05
ENSG00000244462	RBM12	-1.16615131174931	-1.16634219442851	5.67730794521075	5.04615527322684e-06	4.73611158324131e-05
ENSG00000107362	FAM108B1	-1.3528272563172	-1.35374688813705	3.70311860557331	5.07585553699617e-06	4.76065555679668e-05
ENSG00000198625	MDM4	-1.54957674408316	-1.551412764962	2.98288383655259	5.08252762606737e-06	4.7615022767491e-05
ENSG00000196437	ZNF569	-1.39094030040043	-1.39233003177886	3.17312208647384	5.0838586790223e-06	4.7615022767491e-05
ENSG00000189180	ZNF33A	-1.47890843692846	-1.48007570427952	3.53190078752054	5.09515548962497e-06	4.76875264667481e-05
ENSG00000100532	CGRRF1	-1.62634406798345	-1.62904333398294	2.54120370124211	5.10305446534288e-06	4.77281495740437e-05
ENSG00000101276	SLC52A3	-1.56243927974652	-1.56415276169151	3.09883240538926	5.12294246269054e-06	4.78807695537321e-05
ENSG00000182909	LENG9	-2.6603897134311	-2.67502765415544	1.34720756421317	5.14450592249258e-06	4.80488255100769e-05
ENSG00000162878	PKDCC	2.30575138107078	2.31629592315245	1.26546558878145	5.19927415868935e-06	4.85265588144339e-05
ENSG00000139263	LRIG3	-2.42039677680237	-2.42889582724182	1.84736485834598	5.279458247775e-06	4.92406773429474e-05
ENSG00000165997	ARL5B	-1.20225305482979	-1.20283410298922	4.14150845901701	5.29843395672412e-06	4.93833191296622e-05
ENSG00000100647	KIAA0247	-1.35991320295026	-1.36063283972873	4.06121504403625	5.35056800920708e-06	4.98345959301982e-05
ENSG00000105750	ZNF85	-1.36265211311154	-1.36378746864988	3.4169133730783	5.45515410215838e-06	5.07734398460431e-05
ENSG00000180834	MAP6D1	-1.48850121802506	-1.49051009447976	2.78184343839414	5.49833940711765e-06	5.11398946797933e-05
ENSG00000137338	PGBD1	-1.61550774485472	-1.61834326743395	2.4622547790752	5.54550445455166e-06	5.15428314237331e-05
ENSG00000110723	EXPH5	-1.55853469971268	-1.56093021274001	2.62592355294083	5.6598261467354e-06	5.25689669529191e-05
ENSG00000153207	AHCTF1	-1.20409646017767	-1.2042731305295	5.84408916056506	5.67399487641967e-06	5.26640963893014e-05
ENSG00000177707	PVRL3	-1.28663395244362	-1.287179722981	4.35190403854167	5.68284135465245e-06	5.27097290792522e-05
ENSG00000152749	GPR180	-1.32986888045993	-1.33080919608427	3.64111073524573	5.71362797733264e-06	5.29586582114619e-05
ENSG00000184708	EIF4ENIF1	-1.41643810073614	-1.41749510058359	3.59298935015295	5.73626321195572e-06	5.30965545128551e-05
ENSG00000164610	RP9	-1.21558393943272	-1.21614320662584	4.21296997410142	5.73642316501096e-06	5.30965545128551e-05
ENSG00000169249	ZRSR2	-1.31672191118182	-1.31750167454978	3.88439971552934	5.7615918818437e-06	5.32927381512328e-05
ENSG00000197191	C9orf169	-1.23694908828705	-1.23735237212699	4.70874302290973	5.7966123256924e-06	5.35797136541602e-05
ENSG00000162928	PEX13	-1.27118146921255	-1.27205584785462	3.66117829490864	5.81703061034551e-06	5.37314149765523e-05
ENSG00000260175	RP11-124D2.6	-2.10301047979828	-2.11135844354988	1.5304534861481	5.85826595277793e-06	5.40750605358965e-05
ENSG00000128944	C15orf23	-1.13844293713054	-1.13859526221243	5.95741095743284	5.86547985831263e-06	5.41044125582455e-05
ENSG00000232040	SCAND3	-2.22836339913304	-2.23696773120742	1.62728823629128	5.91452868578615e-06	5.45193530816246e-05
ENSG00000204576	PRR3	-1.29993326937323	-1.30093725159962	3.50657429731099	5.9186215114368e-06	5.4519609691889e-05
ENSG00000102445	KIAA0226L	-3.41690864801304	-3.4694047340908	0.402266104356638	6.00691728593798e-06	5.52949722985588e-05
ENSG00000181222	POLR2A	1.24177690968254	1.2418153965734	8.08440909171434	6.06072781791421e-06	5.57520449203467e-05
ENSG00000140941	MAP1LC3B	1.15398700468777	1.15414130365304	5.95090810634732	6.08324378508238e-06	5.59208126425805e-05
ENSG00000113812	ACTR8	-1.25720438793045	-1.25791503594113	3.93565003595003	6.10905505711011e-06	5.61196208396992e-05
ENSG00000171649	ZIK1	3.73883228805749	3.82997581013127	-0.240398090942553	6.11417162395709e-06	5.6128179206374e-05
ENSG00000148300	REXO4	-1.09849837017273	-1.09861231421684	6.31261009455287	6.13428674687564e-06	5.62743186382326e-05
ENSG00000134262	AP4B1	-1.41651340425365	-1.41775742147919	3.36491102591772	6.15261269445673e-06	5.64038560888952e-05
ENSG00000141428	C18orf21	-1.56901218097259	-1.57118156306187	2.77689908385118	6.25196334643412e-06	5.72755002748459e-05
ENSG00000196588	MKL1	-1.28118772705193	-1.28178120135694	4.22297961755342	6.31971676847111e-06	5.78566834803649e-05
ENSG00000154945	ANKRD40	-1.13382930458406	-1.13410390420015	5.1079714923308	6.35383262112886e-06	5.81293336388678e-05
ENSG00000136866	ZFP37	-3.46501348687139	-3.5250384532139	0.27173994982107	6.40995587690582e-06	5.86028140566195e-05
ENSG00000185252	ZNF74	-1.30925602208305	-1.31037689559566	3.36429346027007	6.47484865456122e-06	5.91557698603372e-05
ENSG00000167264	DUS2L	-1.93891926395059	-1.94349997272388	2.17573045284886	6.57291132161365e-06	6.00108145986945e-05
ENSG00000113838	TBCCD1	-1.45143904099218	-1.45295106783911	3.13442086870511	6.64589753731422e-06	6.06359032452097e-05
ENSG00000138678	AGPAT9	-1.26079858034206	-1.26149994875774	3.95886052639467	6.69199842335842e-06	6.10150121373781e-05
ENSG00000180730	SHISA2	1.61429752203792	1.61554336180411	3.55048167041181	6.71268764459766e-06	6.11620697617825e-05
ENSG00000168672	FAM84B	-1.24739457702555	-1.24763481362116	5.4657307629593	6.77377570635686e-06	6.16767683460001e-05
ENSG00000198324	FAM109A	1.67010638634001	1.67108300220648	3.96853343924068	6.78632082874225e-06	6.17490739179722e-05
ENSG00000091656	ZFHX4	-1.77770488965675	-1.78209413880866	2.04568250084484	6.80364017791975e-06	6.18646929262777e-05
ENSG00000183814	LIN9	-1.34509932891696	-1.34613217662381	3.53024961718686	6.91801497636104e-06	6.2862071045362e-05
ENSG00000145945	FAM50B	-1.66388707298687	-1.6664681495696	2.64501414126184	6.99680020094186e-06	6.35349250474152e-05
ENSG00000104897	SF3A2	-1.1801340235299	-1.18041683598645	5.13268898677079	7.04053254583305e-06	6.3888783832688e-05
ENSG00000104611	SH2D4A	-1.16482220803841	-1.165246389986	4.53466628740369	7.07298299827693e-06	6.41398566415755e-05
ENSG00000105879	CBLL1	-1.2307467334576	-1.23131796439041	4.20802183800166	7.08431786471503e-06	6.419923729835e-05
ENSG00000198018	ENTPD7	-2.11709649670802	-2.12480237317551	1.65725585985108	7.12323010689255e-06	6.45082796716022e-05
ENSG00000204624	PTCHD2	4.31456335009341	4.39507005785766	0.433775328564611	7.17186622862332e-06	6.49049054374467e-05
ENSG00000108239	TBC1D12	-1.94363591577267	-1.94828565636211	2.16003052491202	7.2765670209145e-06	6.5808035660489e-05
ENSG00000095596	CYP26A1	-1.12762646625691	-1.12794301032952	4.8950834443172	7.29307796466025e-06	6.59129121711747e-05
ENSG00000108423	TUBD1	-1.56912201620675	-1.57097182642844	2.99405088501264	7.31048284335298e-06	6.60135497962252e-05
ENSG00000256646	DKFZP686D09174	-1.36988542552206	-1.37055743112604	4.17202801209829	7.31405718738374e-06	6.60135497962252e-05
ENSG00000111671	SPSB2	-1.51337436789027	-1.51541664316526	2.79099604044518	7.51225385156824e-06	6.77567912960547e-05
ENSG00000161298	ZNF382	-2.37312672655202	-2.38120310318735	1.8639999224664	7.5518680787003e-06	6.8068316311511e-05
ENSG00000135185	C7orf23	-1.37393430049772	-1.37490590027343	3.65000478856426	7.60661859025595e-06	6.85157612709958e-05
ENSG00000084090	STARD7	-1.03623490066827	-1.0363050249076	6.91179435145687	7.63581115017766e-06	6.87325497625387e-05
ENSG00000138802	SEC24B	-1.62030156591259	-1.62111056411276	4.23135691783415	7.67183638062621e-06	6.90105094144592e-05
ENSG00000182378	PLCXD1	-1.46397096341246	-1.46501578519244	3.66610887155874	7.74224004802191e-06	6.95971337292694e-05
ENSG00000115289	PCGF1	-1.44248006258649	-1.44457851917298	2.66241250347087	7.78470315466768e-06	6.99178930633535e-05
ENSG00000132466	ANKRD17	-1.24106965519132	-1.24126050695922	5.78633173778317	7.78834866065092e-06	6.99178930633535e-05
ENSG00000006377	DLX6	-1.73293080759732	-1.73540882359026	2.7901350565378	7.79384158030357e-06	6.99204035284492e-05
ENSG00000109066	TMEM104	-1.22383665636945	-1.22434900590311	4.35008045484551	7.80528933379316e-06	6.99510086352505e-05
ENSG00000241878	PISD	-1.17972108898164	-1.1803381036999	4.02328681679875	7.81279297010814e-06	6.99510086352505e-05
ENSG00000179292	TMEM151A	2.42835061456596	2.43454388214698	2.15040070474051	7.81289971187036e-06	6.99510086352505e-05
ENSG00000232810	TNF	-1.69217043406902	-1.69434066648697	2.92409433149897	7.90090556147219e-06	7.06917580990427e-05
ENSG00000155666	KDM8	-3.06970653338227	-3.10133813250923	0.729565454923101	8.02763470000935e-06	7.17700142913357e-05
ENSG00000205060	SLC35B4	-1.25431445952167	-1.25525570927142	3.53407775409633	8.03211985172196e-06	7.17700142913357e-05
ENSG00000148153	INIP	-1.47953703879952	-1.48134869135351	2.91673459550609	8.0479604028799e-06	7.18636783777797e-05
ENSG00000188280	AC007731.1	7.05179525887683	144269484.132167	-0.856186702959536	8.08391864178784e-06	7.21367377402918e-05
ENSG00000120832	MTERFD3	-1.96629064946525	-1.97424416867365	1.44580598789271	8.17901856764718e-06	7.29044783172597e-05
ENSG00000171574	ZNF584	-1.61059237163952	-1.61305125310103	2.64971776456714	8.18082611597643e-06	7.29044783172597e-05
ENSG00000154642	C21orf91	-1.430601035948	-1.43222232384103	3.01119412882372	8.19871254031452e-06	7.30153602859883e-05
ENSG00000211448	DIO2	-1.39531461622432	-1.39651685107685	3.38155624727652	8.22365071766459e-06	7.31888542968265e-05
ENSG00000106546	AHR	-1.34891708613977	-1.34962863777011	4.05961027032649	8.25250216652117e-06	7.33541182140009e-05
ENSG00000103194	USP10	-1.1066863414824	-1.10692682982737	5.25625575544043	8.25315869258331e-06	7.33541182140009e-05
ENSG00000148572	NRBF2	-1.10413065251492	-1.10414929426495	8.92740617725068	8.3562144650878e-06	7.42032880427058e-05
ENSG00000185527	PDE6G	2.84976988920206	2.88439392237597	0.190345871342611	8.35976500391652e-06	7.42032880427058e-05
ENSG00000187391	MAGI2	2.03706710834524	2.04751887661191	0.998317114607587	8.40125676461938e-06	7.45222590787534e-05
ENSG00000127993	RBM48	-1.44599999288357	-1.44748463199852	3.1552359556634	8.41671335521397e-06	7.46100195109912e-05
ENSG00000141956	PRDM15	-1.89967300059155	-1.90378105105608	2.27986837047392	8.44044557409321e-06	7.4748600690879e-05
ENSG00000215251	FASTKD5	-1.44250260834875	-1.44317755297354	4.25679050396166	8.44465741526252e-06	7.4748600690879e-05
ENSG00000180423	HARBI1	-3.43417428000625	-3.51735605741304	-0.157777385133224	8.44906640675309e-06	7.4748600690879e-05
ENSG00000185880	TRIM69	-1.41371401279825	-1.4147054247022	3.68180095997013	8.53587786269439e-06	7.54668384274602e-05
ENSG00000253958	CLDN23	-2.28770632801125	-2.2939762738833	2.11789842372695	8.54757778202238e-06	7.55204961874073e-05
ENSG00000158055	GRHL3	-5.06581924421782	-5.46335524456521	-0.533783386209982	8.62160855490457e-06	7.61151713542975e-05
ENSG00000112763	BTN2A1	-1.18313473952592	-1.18355393472911	4.57724705236119	8.62623474936864e-06	7.61151713542975e-05
ENSG00000088876	ZNF343	-1.4135649401286	-1.41548830662511	2.74464940791547	8.66195005486258e-06	7.63800618907409e-05
ENSG00000157036	EXOG	-1.60984463680111	-1.61336463340655	2.15320553552561	8.66924356610001e-06	7.63941489543583e-05
ENSG00000097007	ABL1	-1.1675887813584	-1.16773172134105	6.09233102342438	8.71480045665569e-06	7.67451764442982e-05
ENSG00000130962	PRRG1	-1.23813432294974	-1.23861170262131	4.47467241952777	8.7302036010066e-06	7.68303744729006e-05
ENSG00000089234	BRAP	-1.22225334269481	-1.22309008984558	3.65508181899043	8.74822788912969e-06	7.69083233968845e-05
ENSG00000133858	ZFC3H1	-1.76368115445857	-1.7670060425649	2.41727104943963	8.75052948878958e-06	7.69083233968845e-05
ENSG00000184160	ADRA2C	2.37364626327174	2.38056538584893	1.93134949864329	8.77544503848208e-06	7.70767968933344e-05
ENSG00000028839	TBPL1	-1.1991703067895	-1.19959495230526	4.58313215268831	8.79662200046885e-06	7.72122344700839e-05
ENSG00000137507	LRRC32	3.90357544172227	3.95026169320642	0.776779481280878	8.87506945493729e-06	7.78498571155127e-05
ENSG00000119787	ATL2	-1.0827145554888	-1.08288252845322	5.73265522760446	8.90856840415066e-06	7.80926270826592e-05
ENSG00000125266	EFNB2	-1.23875737050616	-1.23893140377325	5.91437804179122	8.93694098478363e-06	7.82901714486728e-05
ENSG00000184277	TM2D3	-1.42238940692198	-1.42390431129709	3.09189624383161	8.97561641298267e-06	7.85776549157464e-05
ENSG00000141485	SLC13A5	2.47843577791767	2.49831982158563	0.56442013903066	9.02631001818076e-06	7.89699086522116e-05
ENSG00000204564	C6orf136	-1.25275715309599	-1.25356680493267	3.74564308383208	9.11431113128827e-06	7.96878363056312e-05
ENSG00000137269	LRRC1	-1.17006589942181	-1.17063203308869	4.13097049744205	9.15361017809685e-06	7.99792962271237e-05
ENSG00000186666	BCDIN3D	-2.46942468673453	-2.48145673117275	1.42351478981819	9.19741505882157e-06	8.0309720552679e-05
ENSG00000170185	USP38	-1.16919272642408	-1.16957995810752	4.67160332487145	9.22800766699756e-06	8.05244234416208e-05
ENSG00000178750	STX19	-3.6699291620174	-3.74063109826656	0.258271935427755	9.25391479737885e-06	8.06979878169344e-05
ENSG00000170677	SOCS6	-1.30141869304157	-1.30216626931912	3.92706350096671	9.306022688494e-06	8.10996597128535e-05
ENSG00000197701	ZNF595	-2.872233858724	-2.89539865613459	0.942238456806667	9.37130119643949e-06	8.15806815192172e-05
ENSG00000198885	ITPRIPL1	-2.63885763038212	-2.66900688687737	0.374568275308601	9.37338429921814e-06	8.15806815192172e-05
ENSG00000170855	TRIAP1	-1.20597907008724	-1.20658482805224	4.08860515359439	9.40378080055267e-06	8.17921582989704e-05
ENSG00000117751	PPP1R8	-1.25082946605824	-1.25124778257722	4.67812371545628	9.42350122357367e-06	8.19105628065911e-05
ENSG00000198246	SLC29A3	-1.84270577088169	-1.84748847829974	2.00440384403232	9.44589472394486e-06	8.20520337030754e-05
ENSG00000186026	ZNF284	-3.73381346881544	-3.79483914602104	0.499721812584602	9.45530994270956e-06	8.20806582211137e-05
ENSG00000204611	ZNF616	-2.19096616735819	-2.19671542366887	2.13398788141136	9.48562204749868e-06	8.22905322775241e-05
ENSG00000147439	BIN3	-1.22179151606025	-1.22268334445013	3.56255755163765	9.64457759940195e-06	8.36154329432314e-05
ENSG00000164691	TAGAP	-3.72010613732356	-3.82516396260624	-0.188811655343975	9.67385241780794e-06	8.38150572529975e-05
ENSG00000097046	CDC7	-1.19722810059005	-1.19782427783953	4.09949823708097	9.85399572212267e-06	8.53207169949059e-05
ENSG00000147324	MFHAS1	-1.08142967278277	-1.08163000330917	5.4782958987597	9.90467002259864e-06	8.57041511890922e-05
ENSG00000172602	RND1	2.17840367890422	2.18320364878233	2.23433130529906	9.99678478883388e-06	8.64454400953191e-05
ENSG00000181873	IBA57	-1.35960669356304	-1.36048487709926	3.77317292768027	1.03313759883369e-05	8.92364654797787e-05
ENSG00000160051	IQCC	-2.33479369809753	-2.3477861497747	1.18145822276558	1.0332853481218e-05	8.92364654797787e-05
ENSG00000258838	PGBD3	-1.49818048893106	-1.49870409107968	4.69031942396849	1.03709571777322e-05	8.95079006870942e-05
ENSG00000138593	SECISBP2L	-1.38876164270543	-1.38964208757293	3.8162962255407	1.0412686828812e-05	8.97918279775223e-05
ENSG00000101003	GINS1	-1.33290046183669	-1.33355432311212	4.15784393732222	1.04172445819434e-05	8.97918279775223e-05
ENSG00000151292	CSNK1G3	-1.14389479686215	-1.14442490045827	4.18566135145104	1.05024880377318e-05	9.04684454476934e-05
ENSG00000106608	URGCP	-1.25977405299784	-1.26004726917079	5.29882019768743	1.05421909931224e-05	9.07521602052359e-05
ENSG00000113595	TRIM23	-1.8472779575221	-1.85314122300171	1.73338803489891	1.07143197775883e-05	9.21747638595348e-05
ENSG00000126368	NR1D1	-1.18367681199511	-1.18432737836285	3.9539730093367	1.08083583458432e-05	9.29241680349029e-05
ENSG00000084093	REST	-1.23217880501377	-1.23267430494182	4.40924226625145	1.08802336372971e-05	9.34821867670908e-05
ENSG00000181852	RNF41	-1.11535447768315	-1.11572814974136	4.63954004255446	1.10062622113274e-05	9.45044742498867e-05
ENSG00000138135	CH25H	-3.36723912116034	-3.43655853341155	0.00489445065667826	1.10470185669175e-05	9.47937383362111e-05
ENSG00000007968	E2F2	-1.42386791637848	-1.42607500179546	2.56799812116864	1.10744530853793e-05	9.4968391803777e-05
ENSG00000185483	ROR1	-1.27343234960075	-1.27439914574475	3.52377195143173	1.11720469855388e-05	9.57440857316588e-05
ENSG00000160199	PKNOX1	-1.17664671018538	-1.17728823846882	3.96434999589133	1.11863996717758e-05	9.58058699858602e-05
ENSG00000112167	SAYSD1	-1.14363988950243	-1.14424595600522	3.99378351903021	1.12679871356185e-05	9.64430398614646e-05
ENSG00000179431	FJX1	-1.33178804679581	-1.3323525839922	4.3635798274081	1.13507856852534e-05	9.70897561292214e-05
ENSG00000136237	RAPGEF5	-2.77218607252405	-2.79439646393975	0.903877944478649	1.13661262412625e-05	9.71454609729223e-05
ENSG00000058085	LAMC2	1.02497351805003	1.02498329113436	9.7313938968827	1.13717845010057e-05	9.71454609729223e-05
ENSG00000157107	FCHO2	-1.38790453243155	-1.38948879538308	2.98448193781351	1.1385551405961e-05	9.72011556058234e-05
ENSG00000114784	EIF1B	-1.26384969640467	-1.26463818140549	3.79982298859416	1.1419795535778e-05	9.74314871029613e-05
ENSG00000128917	DLL4	2.65370261764522	2.66505916851934	1.51643415543947	1.15730680016833e-05	9.86764068903857e-05
ENSG00000173456	RNF26	-1.06214890025076	-1.06226269386901	6.25816709715759	1.18625331038264e-05	0.000101080237603888
ENSG00000163104	SMARCAD1	-1.38295345573376	-1.38379911785906	3.8638627726642	1.2011329678699e-05	0.000102283145175054
ENSG00000170412	GPRC5C	-1.21315343554065	-1.2134679124057	5.03009179852839	1.21488692573633e-05	0.000103388727461774
ENSG00000196372	ASB13	-1.64023447922116	-1.642697747428	2.68155143536363	1.2159921656251e-05	0.000103417165030842
ENSG00000147883	CDKN2B	-1.09140716746563	-1.09164440748623	5.25061988062312	1.22186630084646e-05	0.000103850892439498
ENSG00000142444	C19orf52	-1.32644177457426	-1.32689998958071	4.65106454157045	1.22289934013459e-05	0.000103872868586986
ENSG00000155438	MKI67IP	-1.06826641579847	-1.06833865804231	6.92051704102062	1.24281995041183e-05	0.000105498108702047
ENSG00000166478	ZNF143	-1.2382312284978	-1.23934938460369	3.26755116438665	1.24922175565965e-05	0.000105919714734183
ENSG00000101216	GMEB2	-1.13033671858639	-1.1306322840769	4.99774969161131	1.24936615500654e-05	0.000105919714734183
ENSG00000144792	ZNF660	-3.20095068555969	-3.25981482808545	0.0595056606239758	1.25810548334623e-05	0.000106593245373592
ENSG00000113456	RAD1	-1.08254037565766	-1.08270508405368	5.75953454779767	1.26185083076615e-05	0.000106843076655528
ENSG00000148737	TCF7L2	-1.15848496416099	-1.15908115543657	4.03991706058758	1.26287319154341e-05	0.000106862178201768
ENSG00000074590	NUAK1	-1.17379251243495	-1.17421910603712	4.5391906765082	1.2693726071991e-05	0.000107344422495298
ENSG00000188486	H2AFX	-1.08209711363881	-1.08213428274157	7.89830774786039	1.27095366832464e-05	0.000107410400753435
ENSG00000116741	RGS2	1.29395435686803	1.29508297081268	3.27491156603716	1.27343614726849e-05	0.000107552428256707
ENSG00000076351	SLC46A1	-1.36605915401955	-1.36685107268907	3.93032462474964	1.27776137965599e-05	0.000107849815128673
ENSG00000063176	SPHK2	-1.29017950671358	-1.29093147327335	3.89983830363136	1.28449249448005e-05	0.000108349769408594
ENSG00000204406	MBD5	-1.58620670648073	-1.58948169286107	2.22749707452595	1.28593957820472e-05	0.000108403655706359
ENSG00000169564	PCBP1	-1.00878354626111	-1.00880437771648	8.61453853982572	1.28764203519109e-05	0.000108478988542606
ENSG00000091527	CDV3	-1.03770877928193	-1.03774152138886	8.01060142594792	1.31436691645301e-05	0.000110660948421016
ENSG00000152457	DCLRE1C	-1.32433818630901	-1.32582839848416	2.98363454132128	1.32839162064217e-05	0.000111771570991549
ENSG00000061936	SFSWAP	-1.28158792090035	-1.28205204632591	4.57186625990669	1.33037078772581e-05	0.000111867918526511
ENSG00000152804	HHEX	-1.75625704458322	-1.75957228333922	2.40695659740784	1.33743004149604e-05	0.000112391050855544
ENSG00000137054	POLR1E	-1.19559067412421	-1.19623262109725	3.99275804033112	1.35370815954705e-05	0.00011368775100717
ENSG00000197329	PELI1	-1.27155236032422	-1.27244367615196	3.63781063495747	1.35726519551631e-05	0.000113915148950343
ENSG00000179921	GPBAR1	2.74187960462796	2.78125680098474	-0.0794670340717691	1.36413582621342e-05	0.00011442019825625
ENSG00000164040	PGRMC2	-1.1293177755805	-1.1295269993242	5.49083077646841	1.37488532341594e-05	0.000115249762235341
ENSG00000167637	ZNF283	-2.36789766425593	-2.37814625835194	1.53532959562823	1.38161762381494e-05	0.000115741758717089
ENSG00000184588	PDE4B	-3.16957149602959	-3.2282783223235	0.0317004173448559	1.40931216743612e-05	0.000117988107301207
ENSG00000172795	DCP2	-1.37477557088	-1.37600296925625	3.32828776702174	1.42184076776338e-05	0.000118962747206753
ENSG00000157426	AASDH	-1.81167749889516	-1.81815384452404	1.5568429637231	1.43209040388998e-05	0.000119745614070901
ENSG00000088451	TGDS	-1.45874077708523	-1.46108449537438	2.5308960477097	1.44051135960773e-05	0.00012037469380099
ENSG00000188611	ASAH2	-1.16795872720872	-1.16831580534746	4.78383863369599	1.44640370733629e-05	0.000120791821437075
ENSG00000129244	ATP1B2	2.51155153913904	2.51731898767002	2.33730009761583	1.45783348007511e-05	0.000121670582668123
ENSG00000138160	KIF11	-1.12163221061761	-1.12184406906994	5.46105410647711	1.45956564739112e-05	0.000121739393425434
ENSG00000137807	KIF23	-1.11454462213324	-1.11478302343041	5.279975776018	1.46091031971467e-05	0.000121748540914514
ENSG00000065802	ASB1	-1.18246436126657	-1.18290838405328	4.49268709088734	1.46149083561264e-05	0.000121748540914514
ENSG00000028277	POU2F2	2.00551349382433	2.01053346380835	1.99314012822945	1.47308248148242e-05	0.000122638002741417
ENSG00000163374	YY1AP1	-1.11226023110474	-1.11248352972761	5.37142977797725	1.48176957837532e-05	0.000123284699659862
ENSG00000150991	UBC	-1.06244094135673	-1.06245200451672	9.61398109345183	1.49845537040777e-05	0.000124595681512145
ENSG00000145414	NAF1	-1.34433216645916	-1.34575492086611	3.07809616418157	1.49978350826388e-05	0.000124628850141482
ENSG00000129173	E2F8	-1.50373281243107	-1.50454548434383	4.07287453730331	1.50647317979084e-05	0.000125107233977429
ENSG00000124882	EREG	-1.28597369752779	-1.28637125113688	4.80372920429208	1.50771905344268e-05	0.000125133217480032
ENSG00000132010	ZNF20	-2.22587658510824	-2.23658133152451	1.32102897740485	1.50865311355792e-05	0.000125133305869133
ENSG00000166289	PLEKHF1	-1.57750324034062	-1.57871038044326	3.60566060776458	1.51588960786483e-05	0.000125655818422021
ENSG00000144182	LIPT1	-2.58668333070191	-2.60528807995744	0.957199586062882	1.5259215883258e-05	0.000126409267094661
ENSG00000166860	ZBTB39	-1.76663934711964	-1.77041978805097	2.24074733209496	1.52867688040162e-05	0.000126559347653991
ENSG00000155744	FAM126B	-1.78638101310629	-1.79257308489454	1.58511262319552	1.53757223159055e-05	0.000127209650466844
ENSG00000125962	ARMCX5	-1.21464847780105	-1.21541516945024	3.76730622504023	1.53842866878334e-05	0.000127209650466844
ENSG00000181754	AMIGO1	-1.45664476427498	-1.45927407038154	2.36677779248786	1.54449638824198e-05	0.000127632689828105
ENSG00000156875	HIAT1	-1.04398967893134	-1.04421466591765	5.25127933066841	1.5479204005785e-05	0.000127836874461569
ENSG00000183508	FAM46C	1.49620398635143	1.49814234058776	2.75867322127985	1.54994553246886e-05	0.000127925350655215
ENSG00000126264	HCST	4.21447046417527	4.39514350931065	-0.637270386966928	1.5784977944149e-05	0.000130201798392944
ENSG00000077238	IL4R	-1.19933959612134	-1.19973829811732	4.67319556476991	1.585645742327e-05	0.000130711006122248
ENSG00000256591	RP11-286N22.8	-1.67348470653223	-1.67602181544951	2.68583601584613	1.6210724424565e-05	0.000133549285001392
ENSG00000162642	C1orf52	-1.24229923105553	-1.24296643662288	4.00408020302548	1.63619841298691e-05	0.000134712664917007
ENSG00000006194	ZNF263	-1.25381148193724	-1.25420328297319	4.77461606318711	1.63820148907467e-05	0.000134794836634782
ENSG00000134909	ARHGAP32	-1.25284420688524	-1.25380144620116	3.50892412417557	1.66149173249213e-05	0.000136627388817808
ENSG00000164105	SAP30	-1.38702788597918	-1.38862788706334	2.96557272097868	1.66357701199343e-05	0.000136715042186617
ENSG00000014138	POLA2	-1.09942711024851	-1.09973293380135	4.90202056709573	1.66651020129422e-05	0.000136872227922585
ENSG00000156017	C9orf41	-1.3414146393957	-1.3420177684862	4.28857626140124	1.700117796353e-05	0.000139494376137649
ENSG00000143368	SF3B4	-1.05458737362091	-1.05468242884897	6.50433587673787	1.70051673863e-05	0.000139494376137649
ENSG00000182983	ZNF662	-1.72075551083667	-1.7254439744153	1.88820621279952	1.7085329064814e-05	0.000140066279594917
ENSG00000167074	TEF	-1.26675055072527	-1.26738303583691	4.11469669646198	1.71724677413819e-05	0.000140670044689772
ENSG00000168769	TET2	-1.66666355426465	-1.66989240083325	2.34457797465579	1.71853843822704e-05	0.000140670044689772
ENSG00000171056	SOX7	-1.71723072533377	-1.72149347528607	2.01730530534684	1.71904416378271e-05	0.000140670044689772
ENSG00000166170	BAG5	-1.10391641504921	-1.10405207917183	6.07207329454598	1.72123689491558e-05	0.00014076359289395
ENSG00000197557	TTC30A	-1.48079828426249	-1.48298392770493	2.65767671316185	1.74136305830532e-05	0.000142322738196167
ENSG00000164251	F2RL1	-1.14443593321597	-1.14475074453478	4.92968174875822	1.76064714141955e-05	0.000143811202562235
ENSG00000234602	MCIN	-2.77240278101043	-2.80857047602785	0.27133476691053	1.76756989682994e-05	0.000144288785491681
ENSG00000151849	CENPJ	-1.43750206803926	-1.43925227495897	2.91102509403623	1.77476534896543e-05	0.000144788034430197
ENSG00000125149	C16orf70	-1.45515461772497	-1.45642469114477	3.37828547950094	1.79115465162683e-05	0.000146036268617745
ENSG00000175707	C1orf172	-1.216302444985	-1.2168804428623	4.16968881655174	1.79453196401611e-05	0.000146212845828411
ENSG00000157111	TMEM171	-1.98897180094074	-1.99630586760372	1.57923194253676	1.79550072382488e-05	0.000146212845828411
ENSG00000083642	PDS5B	-1.31343373692699	-1.31421462775677	3.88226972202475	1.79735670254748e-05	0.000146275170476741
ENSG00000138231	DBR1	-1.26003144891118	-1.26041351503347	4.82134646645061	1.8021462903501e-05	0.000146576022111434
ENSG00000101624	CEP76	-1.30917414162467	-1.3104141602731	3.22024682547533	1.80537561887069e-05	0.000146749480994683
ENSG00000223496	EXOSC6	-1.57854610789194	-1.58002004113595	3.32561141378735	1.80646729139742e-05	0.000146749480994683
ENSG00000123080	CDKN2C	-1.04929177138169	-1.04951094103215	5.29689562650223	1.80867290345909e-05	0.000146839715382526
ENSG00000169403	PTAFR	-1.36975778193989	-1.37155208733471	2.78364208935762	1.81613307701125e-05	0.000147356181662885
ENSG00000198482	ZNF808	-1.90250152759804	-1.90983441025144	1.49051346931481	1.82653467489308e-05	0.000148110538450218
ENSG00000132846	ZBED3	-1.13134576716771	-1.13172196896842	4.65519745199498	1.83829592855147e-05	0.000148974169146418
ENSG00000204147	ASAH2B	-1.06448344423692	-1.06461122656558	6.09578185059381	1.84288521373521e-05	0.000149255896658313
ENSG00000147180	ZNF711	-1.39057931109524	-1.39214694956468	3.00268344657051	1.86159344915913e-05	0.000150680092577684
ENSG00000156804	FBXO32	1.38535751809837	1.38761042290004	2.40186109937658	1.88657468280651e-05	0.000152610009926423
ENSG00000106852	LHX6	-1.60337668003858	-1.6073278877647	1.98489067447486	1.88822239685152e-05	0.000152651228369937
ENSG00000148143	ZNF462	-1.34750971101451	-1.34871044955591	3.31867239852217	1.89261870692123e-05	0.000152914470465226
ENSG00000172716	SLFN11	-1.33743444796134	-1.33904350825549	2.89471132425891	1.90908077135602e-05	0.000154151663488422
ENSG00000164920	OSR2	-1.81589083110953	-1.81944383190968	2.38304110855427	1.92853700183309e-05	0.000155628990785712
ENSG00000184939	ZFP90	-2.42134701712584	-2.44040245343956	0.753330629246166	1.93561837474751e-05	0.000156015479142924
ENSG00000138381	ASNSD1	-1.06585928680562	-1.06610614058017	5.15454831247811	1.93565282801838e-05	0.000156015479142924
ENSG00000177374	HIC1	2.55776316600041	2.57303460175217	1.00982513693728	1.94126996977092e-05	0.000156301977844029
ENSG00000178229	ZNF543	-2.84196032004664	-2.86878143580345	0.72357768436532	1.94153813814608e-05	0.000156301977844029
ENSG00000170802	FOXN2	-1.2141825090271	-1.21491605711037	3.82875847767591	1.9534417812884e-05	0.000157165933837073
ENSG00000188610	FAM72B	-1.23877860875393	-1.23986562170128	3.30638385475598	1.96256641980765e-05	0.00015780540061427
ENSG00000143515	ATP8B2	1.47296212129714	1.47475119546122	2.84798135061581	1.96417279908999e-05	0.000157839937575764
ENSG00000178573	MAF	2.12238607851831	2.1330322301177	1.06421978620801	1.97403955273767e-05	0.00015853783521747
ENSG00000167394	ZNF668	-1.99738910558549	-1.99892045347465	3.76207353877338	1.98102503631191e-05	0.000159003637265203
ENSG00000169375	SIN3A	-1.12154070038321	-1.12174021205741	5.54528514437405	1.98688564158545e-05	0.000159378649670718
ENSG00000164631	ZNF12	-1.2947070309159	-1.29561707547847	3.63846955366742	2.00069074867093e-05	0.000160390103533619
ENSG00000128891	C15orf57	-1.25776458015135	-1.25897824845686	3.17882335497761	2.02329592982657e-05	0.000162105406277383
ENSG00000134748	PRPF38A	-1.05124076500961	-1.05141792168892	5.60413964186256	2.02691429616006e-05	0.000162298355463276
ENSG00000089723	OTUB2	-1.42515973803145	-1.42695425690407	2.85852387352927	2.02854639292115e-05	0.00016233212542875
ENSG00000105137	SYDE1	-1.70716287649736	-1.71087982295257	2.1964743396406	2.05457158604275e-05	0.000164316721001821
ENSG00000134780	DAGLA	-1.64160866402181	-1.64520799041945	2.16227567253746	2.06634342111776e-05	0.000165159701811868
ENSG00000147642	SYBU	-2.16929807730173	-2.17692459698273	1.73209881917895	2.07420453538852e-05	0.000165689286650571
ENSG00000007384	RHBDF1	1.20378418907203	1.20415017073345	4.77489819773441	2.07686981006636e-05	0.000165803439836964
ENSG00000213380	COG8	-1.37098550796627	-1.37287323207223	2.71909993137497	2.08809902065104e-05	0.000166480783043436
ENSG00000172432	GTPBP2	-1.1561730380398	-1.15662326133845	4.43561654599491	2.08842976918998e-05	0.000166480783043436
ENSG00000197008	ZNF138	-1.62404040417004	-1.6282846693157	1.91229996311755	2.08907812303983e-05	0.000166480783043436
ENSG00000088179	PTPN4	-1.28094816598554	-1.2821005566321	3.28697129590842	2.09617133878951e-05	0.000166946852706917
ENSG00000025293	PHF20	-1.12701906138132	-1.12730845661273	5.02084012049257	2.09798808102955e-05	0.000166992380669248
ENSG00000151304	SRFBP1	-1.46092041314613	-1.46275091612632	2.88081167157524	2.11091847862677e-05	0.000167921937338922
ENSG00000188739	RBM34	-1.09282287666365	-1.09306145242666	5.24480177604269	2.13268877336003e-05	0.000169553182147627
ENSG00000171227	TMEM37	-2.00848144118554	-2.01669917749648	1.44556789371162	2.14519320249619e-05	0.000170446275070372
ENSG00000124613	ZNF391	-1.86961237562247	-1.87738341126941	1.37556909237313	2.14671863532634e-05	0.000170466491042018
ENSG00000147874	HAUS6	-1.12204802889061	-1.12232428578453	5.0827904991672	2.15427480571801e-05	0.000170965288131893
ENSG00000268885	AC026740.1	-2.53311207790659	-2.5652802238348	0.190079151257718	2.15571037482492e-05	0.000170978045814026
ENSG00000126773	PCNXL4	-1.14347505140416	-1.14386907530565	4.60890683426859	2.16578148812434e-05	0.000171664954955764
ENSG00000171017	LRRC8E	-1.55648585401845	-1.55764368449476	3.64116464720339	2.16693087339777e-05	0.000171664954955764
ENSG00000198538	ZNF28	-1.22138358252956	-1.22217821220012	3.72896960681351	2.17761114443295e-05	0.000172355556122387
ENSG00000240857	RDH14	-1.11000529949473	-1.11043814433559	4.41999287203253	2.17821851794994e-05	0.000172355556122387
ENSG00000170633	RNF34	-1.25169898939486	-1.25235322130946	4.04522276066015	2.18424524438236e-05	0.000172730526047501
ENSG00000185155	MIXL1	1.90477713030099	1.91425939020743	0.990093758990685	2.19067081678804e-05	0.000173136576280266
ENSG00000130818	ZNF426	-1.62852831302982	-1.63232475738686	2.07079761611748	2.19207796121026e-05	0.000173138608558204
ENSG00000197483	ZNF628	-1.32361903229752	-1.32393673155042	5.17085652186393	2.19327837712786e-05	0.000173138608558204
ENSG00000167720	SRR	1.57062756021413	1.5742691010035	1.9507258555035	2.20339883680611e-05	0.000173835207054374
ENSG00000008324	SS18L2	-1.2696526927418	-1.27065580223159	3.46358889083695	2.2070179013265e-05	0.000174018366211588
ENSG00000167981	ZNF597	-2.7378649936717	-2.76624780214177	0.553025282324788	2.24532656863734e-05	0.000176934899756545
ENSG00000120885	CLU	1.06232122348237	1.06239566651997	6.86121833306468	2.24910747652674e-05	0.000177128769672206
ENSG00000179094	PER1	-1.28204443984754	-1.28239417229564	4.97708238063798	2.2521020436912e-05	0.000177260520011658
ENSG00000143878	RHOB	-1.16804279827554	-1.16824592434688	5.58892643212158	2.26378530903116e-05	0.00017800548430511
ENSG00000197620	CXorf40A	-1.37762750766107	-1.37912752762632	3.04403628989948	2.26422126621322e-05	0.00017800548430511
ENSG00000111737	RAB35	-1.14865877409908	-1.14891877327385	5.2076458351349	2.27203812234595e-05	0.00017842337360318
ENSG00000105664	COMP	2.67188471464235	2.70181951054527	0.203276270024363	2.27219745089644e-05	0.00017842337360318
ENSG00000133121	STARD13	-1.92293170338962	-1.93050674524962	1.46509969771235	2.28044806679027e-05	0.000178966468530082
ENSG00000180626	ZNF594	-2.35881903484158	-2.37335929338559	1.05536335942946	2.28186342620138e-05	0.000178972820305339
ENSG00000167191	GPRC5B	-1.05114628405335	-1.05142222581218	4.97090329162296	2.29738482459238e-05	0.000180084893439118
ENSG00000176022	B3GALT6	-1.08694081204504	-1.08705417703504	6.30126071535004	2.32757895768001e-05	0.000182315780407352
ENSG00000120071	KANSL1	-1.18875361197861	-1.18933695131657	4.11683022505173	2.32856346434383e-05	0.000182315780407352
ENSG00000172977	KAT5	-1.05890235974503	-1.05911331731595	5.36670157157876	2.34496790102819e-05	0.000183387368916291
ENSG00000179583	CIITA	-2.15626258756418	-2.17208542457502	0.729519945831466	2.34498462340769e-05	0.000183387368916291
ENSG00000125384	PTGER2	-1.39585511274962	-1.39819435526508	2.45073916547305	2.35157122946926e-05	0.000183795299123786
ENSG00000173914	RBM4B	-1.32067650259317	-1.32188271756877	3.27565426798238	2.35373636158768e-05	0.000183857379625009
ENSG00000173894	CBX2	-1.1697725095757	-1.17034143568326	4.12332520808165	2.36456352737994e-05	0.000184595611345866
ENSG00000185658	BRWD1	-1.26385004456329	-1.26473462032032	3.63625928149487	2.36655295054168e-05	0.000184643444867161
ENSG00000164542	KIAA0895	-1.53014597710065	-1.53185750178563	3.06433355870989	2.37624286750371e-05	0.000185291682203255
ENSG00000132950	ZMYM5	-1.39195229443814	-1.393871268892	2.72120480308233	2.38055181982063e-05	0.000185519819915365
ENSG00000135763	URB2	-1.31090055852363	-1.31179159978094	3.6896306888762	2.40498200676806e-05	0.00018731485873852
ENSG00000139636	LMBR1L	-2.04232633317518	-2.05600384024786	0.803418496674116	2.45505375978417e-05	0.000191103778445881
ENSG00000117505	DR1	-1.06734091495004	-1.06752473270996	5.57983906278589	2.4613175867273e-05	0.000191480228962799
ENSG00000173145	NOC3L	-1.18004312948633	-1.18058289516295	4.2160749457435	2.46619122864789e-05	0.000191748155122467
ENSG00000143093	STRIP1	-1.08531083087175	-1.08577900219723	4.271285293313	2.47158060627161e-05	0.000192055846415497
ENSG00000116962	NID1	1.46912121608057	1.47122714097472	2.60614247697711	2.48983727892561e-05	0.00019336246430197
ENSG00000154553	PDLIM3	2.10429779644482	2.11327250316869	1.28367064881785	2.50213539169889e-05	0.000194205091860333
ENSG00000184979	USP18	-1.23576386116479	-1.23625785474284	4.42127317405144	2.5043754697919e-05	0.000194266534417865
ENSG00000131471	AOC3	2.53323304142835	2.55599308144	0.438124311850984	2.51156888544156e-05	0.000194711918448221
ENSG00000144747	TMF1	-1.17139752723775	-1.17231447382855	3.45184159185477	2.66539745594878e-05	0.000206518259267389
ENSG00000161270	NPHS1	3.06954692813397	3.12807941667969	-0.277871552489752	2.67375827415647e-05	0.000207046454809391
ENSG00000157693	C9orf91	-1.33840255509631	-1.33994478056632	2.95623968523784	2.67946617594245e-05	0.000207368726784421
ENSG00000185990	F8A3	-1.07563695265232	-1.07601766586859	4.55122807685063	2.7359138883049e-05	0.000211493239596227
ENSG00000198444	F8A2	-1.07563695265232	-1.07601766586859	4.55122807685063	2.7359138883049e-05	0.000211493239596227
ENSG00000102934	PLLP	-1.08112059192477	-1.08156478785252	4.34051552908862	2.74277546319199e-05	0.000211901523688542
ENSG00000173598	NUDT4	-1.13184607958713	-1.13214538750984	4.98368098745424	2.76167326505488e-05	0.000213238697932735
ENSG00000142677	IL22RA1	-2.08345182909255	-2.09779440382766	0.780180792674208	2.78701128462529e-05	0.000215071319616769
ENSG00000085840	ORC1	-1.19345795139313	-1.19393672850008	4.40243291915673	2.78876940887565e-05	0.000215083239286028
ENSG00000124615	MOCS1	-1.20766436397423	-1.20855297191994	3.54668158590803	2.79851677235378e-05	0.000215710959487408
ENSG00000175866	BAIAP2	1.18098411823079	1.18108734471574	6.57201125233146	2.80456169329702e-05	0.000216052736533599
ENSG00000212916	KIAA1383	-2.14643783567971	-2.16222993501023	0.720192319914324	2.83909766008854e-05	0.000218587702738849
ENSG00000171302	CANT1	-1.01947308147315	-1.01961169291765	5.90572135588521	2.86007855321809e-05	0.000220076727227544
ENSG00000204947	ZNF425	1.95015438695401	1.95320987801985	2.63993665315676	2.87142158499851e-05	0.000220822857213303
ENSG00000167676	PLIN4	1.80856714569514	1.81163863921823	2.47057809942696	2.88266633897403e-05	0.000221520970085711
ENSG00000173889	PHC3	-1.15812666752028	-1.15884543901825	3.77577941419179	2.88380266753394e-05	0.000221520970085711
ENSG00000150594	ADRA2A	2.64795536899812	2.6938381070156	-0.351591717737045	2.9360876619119e-05	0.000225408172418789
ENSG00000145779	TNFAIP8	-1.74830400487156	-1.75454112312749	1.53153717805904	2.9444541216004e-05	0.000225921159490301
ENSG00000122547	EEPD1	-1.50914865190082	-1.5122375867796	2.20782552556282	2.97521477778402e-05	0.000228064457843405
ENSG00000165506	DNAAF2	-1.62966262184036	-1.63066347690949	3.93786176231489	2.97578885495048e-05	0.000228064457843405
ENSG00000118369	USP35	-1.70264577130464	-1.70658100730214	2.11335772859108	2.98747536406956e-05	0.000228829352272421
ENSG00000153006	SREK1IP1	-1.16885190942764	-1.16951115429053	3.91216816588312	2.9910366830051e-05	0.000228971369820002
ENSG00000151014	CCRN4L	-1.77929816180305	-1.78251274055467	2.48533832462233	3.01842789542179e-05	0.00023093642289445
ENSG00000128045	RASL11B	2.25412474669822	2.27408979772161	0.345153673967254	3.0516339290243e-05	0.000233343866910341
ENSG00000165632	TAF3	1.20847775737287	1.20867823675662	5.65338999072981	3.07728234343331e-05	0.000235171001653149
ENSG00000186638	KIF24	-1.25151798839235	-1.25261689064757	3.31452026563228	3.09241866004301e-05	0.00023604408252107
ENSG00000198917	C9orf114	-1.07263338548108	-1.07285826846728	5.29732271974771	3.09320077694073e-05	0.00023604408252107
ENSG00000107187	LHX3	3.79439063420387	3.9034247831086	-0.40646819328207	3.09398670647212e-05	0.00023604408252107
ENSG00000129521	EGLN3	2.27806415588007	2.28331400370663	2.22757065888487	3.1128594346992e-05	0.000237348895612198
ENSG00000100393	EP300	-1.31389793534737	-1.31418716747039	5.29364329156279	3.11669670112037e-05	0.000237506455428559
ENSG00000197013	ZNF429	-1.67957718149758	-1.68427443464544	1.84333936425239	3.12534954112592e-05	0.00023793064310933
ENSG00000096717	SIRT1	-1.16911087406286	-1.16984296334441	3.76526462203944	3.12581116282911e-05	0.00023793064310933
ENSG00000119669	IRF2BPL	-1.50623247435462	-1.50659530120188	5.22475856833487	3.12984740937339e-05	0.000238048963113017
ENSG00000085978	ATG16L1	-1.08757987680334	-1.08808742028676	4.16208263872382	3.13091538123592e-05	0.000238048963113017
ENSG00000186446	ZNF501	-2.29004062833227	-2.30966324936435	0.586275931879955	3.13418683184437e-05	0.000238162684355222
ENSG00000171456	ASXL1	-1.05666923838078	-1.05682083386555	5.837522400018	3.17919112081082e-05	0.000241445703920242
ENSG00000168646	AXIN2	1.75655734066617	1.76277030542424	1.41252115248442	3.19555687842842e-05	0.000242551266856152
ENSG00000121454	LHX4	2.94919851686313	3.02315874706651	-0.662353804524061	3.21130099606488e-05	0.000243608421715057
ENSG00000166578	IQCD	2.77243306752329	2.80675010592026	0.122651037429946	3.22160663995607e-05	0.000244252053448789
ENSG00000205765	C5orf51	-1.07101614146039	-1.07140872289499	4.50044208521022	3.239240065251e-05	0.000245450213305912
ENSG00000068097	HEATR6	-1.17050576250014	-1.1713225724507	3.61244412432746	3.24829628765214e-05	0.000245997457989782
ENSG00000178996	SNX18	-1.19574072737879	-1.19662402104064	3.53718033183152	3.25096498711293e-05	0.000246060623065229
ENSG00000118922	KLF12	-1.25914409754292	-1.2605600095734	2.96725153228923	3.26007396789524e-05	0.000246610897108917
ENSG00000163938	GNL3	-1.03776149673308	-1.0379080223964	5.8555735831659	3.27191823715535e-05	0.000247367347219434
ENSG00000174796	THAP6	-1.62832567385371	-1.63075994673416	2.68874969749151	3.28053677584822e-05	0.000247879206972825
ENSG00000183354	KIAA2026	-1.11015244305028	-1.1105465257843	4.55759252765908	3.28714027592053e-05	0.000248238318584719
ENSG00000178999	AURKB	-1.05906598577994	-1.05928733170974	5.29790868319047	3.3129958998785e-05	0.000250050090090998
ENSG00000198081	ZFP161	-1.15671149242351	-1.15758129460594	3.50483453806516	3.36040000870169e-05	0.000253485291994978
ENSG00000198924	DCLRE1A	-1.48377150221386	-1.4859041001905	2.6944468479081	3.36885865904524e-05	0.000253980507785918
ENSG00000109079	TNFAIP1	-0.992213261622652	-0.992288998549918	6.72895818260791	3.37120548316876e-05	0.000254014651349772
ENSG00000139083	ETV6	-1.39814394402272	-1.40075621072064	2.30056268049732	3.40055742569896e-05	0.000255836058226288
ENSG00000144227	NXPH2	-4.69208014318314	-5.08647042090115	-0.82856516677373	3.40077064173424e-05	0.000255836058226288
ENSG00000196867	ZFP28	-1.39866181071993	-1.40066680833752	2.66641906524089	3.40110119160059e-05	0.000255836058226288
ENSG00000159674	SPON2	1.40818238200507	1.40997455976214	2.76403134581205	3.40867154602836e-05	0.000256261786857244
ENSG00000213638	ADAT3	-1.61174995504894	-1.61377154391788	2.9241790723062	3.43986395494494e-05	0.000258461934810765
ENSG00000198040	ZNF84	-1.34525177900913	-1.34720824274132	2.63425120390691	3.44193611779835e-05	0.000258472828734107
ENSG00000165195	PIGA	-1.59487815428494	-1.5998783082819	1.65302919561581	3.46730086913409e-05	0.000260231892875358
ENSG00000205795	CYS1	3.83979971964353	3.94909187467625	-0.367867537343736	3.47527318984833e-05	0.000260684362540525
ENSG00000146426	TIAM2	-1.2613468848008	-1.26249241843585	3.26674858693655	3.48248995264622e-05	0.000261079682755121
ENSG00000111846	GCNT2	-1.61104495189717	-1.61460738773372	2.14218842069552	3.51783361015339e-05	0.00026337472818221
ENSG00000040487	PQLC2	-1.38319213428984	-1.3840661610197	3.81148952452786	3.51791199300253e-05	0.00026337472818221
ENSG00000165259	HDX	-1.70396907692559	-1.70748250291903	2.27285471231932	3.51899428051387e-05	0.00026337472818221
ENSG00000092470	WDR76	-1.12816562878603	-1.12868816355253	4.18304432382402	3.57095869463729e-05	0.000266975715235888
ENSG00000169871	TRIM56	-1.30494503965449	-1.30562360736275	4.06757339853227	3.57108882443471e-05	0.000266975715235888
ENSG00000180340	FZD2	-1.25359182718188	-1.25444254318655	3.67373571908979	3.60071741092142e-05	0.000269040790614363
ENSG00000050820	BCAR1	-1.26512496336106	-1.26529952650939	5.94620495226682	3.66558420029638e-05	0.000273735051750417
ENSG00000253251	CTC-534A2.2	-2.44585205552022	-2.4704732595569	0.443919417025335	3.67052197003513e-05	0.000273951255771348
ENSG00000182580	EPHB3	-1.5810236854613	-1.58333169847162	2.70372742554519	3.67651874316834e-05	0.00027424621459051
ENSG00000181827	RFX7	-1.31911099975472	-1.32052347340878	3.05595174453	3.68591890026737e-05	0.000274794576377909
ENSG00000133937	GSC	-2.8028613450996	-2.83362713376428	0.506157251762829	3.69622755942974e-05	0.00027541002237262
ENSG00000121903	ZSCAN20	-3.09978186403064	-3.16764250462185	-0.207183852418812	3.72836775271457e-05	0.00027765057356695
ENSG00000100290	BIK	-1.69930380171551	-1.7060877913184	1.35797149332404	3.745278335745e-05	0.000278755122303063
ENSG00000065328	MCM10	-1.08857574540999	-1.08908688154461	4.15309153861859	3.74914737645743e-05	0.000278888322867704
ENSG00000196172	ZNF681	-2.07180893004926	-2.08056061864659	1.43787699932531	3.7643156425255e-05	0.000279861426815698
ENSG00000133773	CCDC59	-1.03420785817081	-1.03447908928788	4.96816317865469	3.82160767651804e-05	0.000283963446855734
ENSG00000256294	ZNF225	-3.39349733867721	-3.46296700828446	0.0309132072235933	3.8346766307022e-05	0.000284776760636644
ENSG00000198464	ZNF480	-1.24028270570624	-1.24118119360513	3.57892884871188	3.88174208835409e-05	0.000288112478633121
ENSG00000144026	ZNF514	-1.65225738723781	-1.65637443824472	1.99270577465926	3.88460659081172e-05	0.00028816561723433
ENSG00000166847	DCTN5	-1.07514507594328	-1.07538180899399	5.22937492773066	3.90754030551095e-05	0.000289706636691613
ENSG00000111845	PAK1IP1	-1.15373102409423	-1.15416095700938	4.49611012234806	3.91099297829119e-05	0.000289802418921776
ENSG00000151746	BICD1	-1.17797426358562	-1.17875351157696	3.68923116654234	3.96528345465147e-05	0.000293663068436143
ENSG00000113448	PDE4D	-1.89216393070407	-1.89933232633759	1.51120715371211	3.97721798926455e-05	0.000294384369050862
ENSG00000013441	CLK1	-1.19397536491367	-1.19469092325118	3.83699960762815	4.04454082310224e-05	0.000299202324983162
ENSG00000196387	ZNF140	-1.26617714191617	-1.2673203991076	3.27817563801675	4.06422986524528e-05	0.00030049311440281
ENSG00000196440	ARMCX4	-1.27569812370128	-1.27698615000959	3.12507091056802	4.0804294982588e-05	0.000301524630471885
ENSG00000100104	SRRD	-1.20762189154273	-1.20891354893863	3.02144921070564	4.08428074785195e-05	0.000301643025276379
ENSG00000105793	GTPBP10	-1.14060595018023	-1.14100605830387	4.58093818935273	4.12191657734734e-05	0.000304255064036228
ENSG00000177283	FZD8	1.19581309049727	1.19624380731709	4.52449491816442	4.14615489999114e-05	0.00030587584993774
ENSG00000241839	PLEKHO2	1.47118126688768	1.4720878084127	3.82082373951288	4.15205540224496e-05	0.000306142754562448
ENSG00000188176	SMTNL2	2.93346475393984	2.96432934270172	0.41862315910874	4.24070074298612e-05	0.000312507023983131
ENSG00000107338	SHB	-1.18525463176394	-1.18543596317139	5.77729186773254	4.2781906945032e-05	0.000315096615017446
ENSG00000162775	RBM15	-1.45915379881713	-1.46215437496293	2.18671674911787	4.28121694341147e-05	0.000315146441520497
ENSG00000149564	ESAM	2.26559934215392	2.29081720595609	0.0522876050212886	4.28897542793678e-05	0.000315544368839759
ENSG00000196409	ZNF658	-3.2073623578826	-3.2470247366222	0.562025636111557	4.32895925660367e-05	0.000318311412004213
ENSG00000158163	DZIP1L	-2.52650949534362	-2.55619787867246	0.286115029381359	4.41804784765553e-05	0.000324552340356453
ENSG00000118407	FILIP1	-1.72364298037325	-1.72854528093829	1.831337001204	4.4186741238509e-05	0.000324552340356453
ENSG00000124225	PMEPA1	-1.02176174276011	-1.02187886550728	6.15109466412613	4.4219568847458e-05	0.000324615685485554
ENSG00000181004	BBS12	-1.97256559248987	-1.9842433372	0.939670172567024	4.4560447953538e-05	0.000326939129077052
ENSG00000135837	CEP350	-1.27547168952392	-1.27611085557142	4.11247987847092	4.46165838258215e-05	0.000327172018738064
ENSG00000090020	SLC9A1	1.25405039030328	1.25417776167607	6.37421836297711	4.4641841420285e-05	0.000327178348157849
ENSG00000103264	FBXO31	-1.47102481243575	-1.47301528787868	2.77489756204246	4.47381436979095e-05	0.00032770507005809
ENSG00000152939	MARVELD2	-1.22944883973408	-1.23036912642712	3.5326562902056	4.47684251267448e-05	0.000327747880895143
ENSG00000154274	C4orf19	-1.14281156805826	-1.14357697022729	3.66421784497225	4.51154296900571e-05	0.000330108097655781
ENSG00000138756	BMP2K	-1.01005774624872	-1.01030064609107	5.08631539235577	4.52071016167293e-05	0.000330598498846005
ENSG00000170631	ZNF16	-1.64556272978118	-1.65081996658564	1.64809481563885	4.55868828896709e-05	0.000333194154395785
ENSG00000163659	TIPARP	-1.13834938947273	-1.13863500799122	5.05947983443363	4.5631596309596e-05	0.000333237563056297
ENSG00000164142	FAM160A1	-1.66951840481263	-1.67336661475905	2.1047231338811	4.56425144150327e-05	0.000333237563056297
ENSG00000132130	LHX1	3.23907762450524	3.29263647656063	-0.01679368461891	4.58856530459977e-05	0.000334830456285594
ENSG00000006283	CACNA1G	2.88309134413673	2.91783715478853	0.216893593593725	4.59682400460754e-05	0.0003352506990201
ENSG00000188428	BLOC1S5	-1.2849799795811	-1.28645956840122	2.94009121246817	4.60231646998332e-05	0.000335468850518567
ENSG00000197124	ZNF682	-2.07945153811178	-2.08942113340642	1.26417320930537	4.61463296561967e-05	0.000336006724562109
ENSG00000151117	TMEM86A	-2.26455096039014	-2.28517096696985	0.498322380316476	4.61470613363707e-05	0.000336006724562109
ENSG00000221823	PPP3R1	-1.01669350349212	-1.01680596190818	6.2023428915417	4.62479710140973e-05	0.000336558755963686
ENSG00000146576	C7orf26	-1.09861562946545	-1.09899225927907	4.60025307447177	4.63141749367308e-05	0.000336857762609237
ENSG00000158882	TOMM40L	-1.20122850815916	-1.20198800229814	3.75951575124011	4.64482847391011e-05	0.000337650078547872
ENSG00000203326	ZNF525	-1.33220337705885	-1.33384699715793	2.86093507824787	4.72124746466341e-05	0.000343019344507398
ENSG00000168621	GDNF	3.41019718800041	3.54216761141393	-0.939932452838074	4.73367924112689e-05	0.00034373636157008
ENSG00000136943	CTSL2	0.988630014551277	0.988665349630134	7.81656073018967	4.73912286219348e-05	0.000343945431968284
ENSG00000189337	KAZN	-1.0193578875292	-1.01971038639334	4.56999291785394	4.77381650240509e-05	0.000346275970417832
ENSG00000218891	ZNF579	-1.23856040624721	-1.23883479452498	5.26213671363072	4.78776960962848e-05	0.000347100356780201
ENSG00000124688	MAD2L1BP	-1.16077257971798	-1.16123809723309	4.39536259305994	4.80731277349087e-05	0.000348328897450349
ENSG00000178665	ZNF713	-2.51200044216816	-2.54995373670574	-0.0369951107817453	4.83771237387888e-05	0.000350342323749803
ENSG00000197077	KIAA1671	-1.14875220205871	-1.1493792601496	3.95758372905871	4.85130069852568e-05	0.000351136778028205
ENSG00000124302	CHST8	3.01965124986637	3.07217305486321	-0.190097295874211	4.86812094619209e-05	0.000352164175460239
ENSG00000182208	MOB2	-1.44990178986896	-1.45227441515596	2.49700763649225	4.88280489837653e-05	0.000353036006992054
ENSG00000187624	C17orf97	-1.86865978333191	-1.87592826822584	1.45576214488224	4.90954838864455e-05	0.000354778356619077
ENSG00000076984	MAP2K7	-1.1446070569631	-1.14476478221415	5.91627829816639	4.94998182075643e-05	0.000357507572320868
ENSG00000170425	ADORA2B	-1.61048308236023	-1.61321654837279	2.49923165356123	4.9696226697009e-05	0.000358732934585729
ENSG00000003756	RBM5	-1.23895558512557	-1.23972566170805	3.79106133826474	4.98552599461374e-05	0.000359687329961052
ENSG00000189001	SBSN	1.38781648820525	1.3898002664843	2.58829534782537	4.99695414254191e-05	0.000360318005160065
ENSG00000196653	ZNF502	-1.56978407730669	-1.57444544605698	1.71797532202341	5.00351209672172e-05	0.000360597013655195
ENSG00000128564	VGF	1.58333832239029	1.58811674915451	1.58193759552898	5.01375701158818e-05	0.000361141294518908
ENSG00000138271	GPR87	-2.54926211353969	-2.56776882065954	0.924012986783875	5.02305087351222e-05	0.000361616523432882
ENSG00000110756	HPS5	-1.07047131453932	-1.07090608362996	4.3552981613491	5.02755547781242e-05	0.000361746641997962
ENSG00000164902	PHAX	-1.0776028217224	-1.07794700890945	4.69932652625629	5.06367314142226e-05	0.000364150049183675
ENSG00000165490	C11orf82	-1.1042005541942	-1.10474404295367	4.09148531973321	5.14734290801925e-05	0.000369968719626764
ENSG00000204946	ZNF783	-1.44577915578657	-1.44745058394629	2.9824561373194	5.16275254941452e-05	0.000370877542542836
ENSG00000175213	ZNF408	-1.34456026068172	-1.3465052153218	2.63667891807925	5.1937363101651e-05	0.000372903594175237
ENSG00000101574	METTL4	-1.18595505768185	-1.18676606525796	3.64488879179813	5.21342727070574e-05	0.00037411710302143
ENSG00000168491	CCDC110	-2.43780656446171	-2.47236706092879	0.00686646042392725	5.23363841691595e-05	0.000375366622714849
ENSG00000120370	GORAB	-1.70827041207167	-1.71467961610669	1.44924405903196	5.25274655822682e-05	0.000376535739385025
ENSG00000103248	MTHFSD	-1.95234982596628	-1.96046541337103	1.40724322732967	5.33819083038683e-05	0.000382456278937758
ENSG00000126217	MCF2L	-1.11119595334243	-1.11140575254085	5.45531003172107	5.35043130562071e-05	0.000383128588739909
ENSG00000188959	C9orf152	2.36072389462068	2.38934957739299	-0.0202508493762228	5.37456135806914e-05	0.000384651104239185
ENSG00000267260	CTD-2162K18.4	-1.84157930736377	-1.85073993698881	1.11430803106973	5.39576985429514e-05	0.000385963014857634
ENSG00000198131	ZNF544	-1.1078983284639	-1.10833500235938	4.40537537759974	5.42565445768199e-05	0.000387893803765623
ENSG00000031691	CENPQ	-1.46031120565575	-1.46371782041284	2.01088366930859	5.44812071233407e-05	0.000389292461341633
ENSG00000177981	ASB8	-1.25765287962155	-1.25864052078047	3.46779792550322	5.47785780295764e-05	0.00039120888633263
ENSG00000084652	TXLNA	-1.01195963654087	-1.0121953863839	5.13282245994159	5.5326369304728e-05	0.000394887177916164
ENSG00000173838	MARCH10	-1.54890574950983	-1.55175068508049	2.37163798624343	5.53525122638225e-05	0.000394887177916164
ENSG00000185347	C14orf80	-1.04979285249997	-1.04998539237687	5.48331795586858	5.61927344593191e-05	0.000400668237410094
ENSG00000186814	ZSCAN30	-1.3303442852223	-1.3324636728359	2.50109515460326	5.62832427272049e-05	0.000401072176327966
ENSG00000213199	ASIC3	3.81782827393365	3.99541520686069	-0.939277261536045	5.63091938581539e-05	0.000401072176327966
ENSG00000135919	SERPINE2	1.06274658667044	1.06299956398875	5.09538162901421	5.64762974259543e-05	0.000402048885921921
ENSG00000109920	FNBP4	-1.22494252252249	-1.22579900510387	3.62747548544932	5.68298846738802e-05	0.000404351412862643
ENSG00000172572	PDE3A	-1.30231235262954	-1.30415668921054	2.65405728631508	5.72147982694551e-05	0.000406874270620324
ENSG00000243477	NAT6	-1.56452924038742	-1.56819274976053	2.04034544353426	5.75598898263781e-05	0.000409111416190452
ENSG00000197696	NMB	1.21754837033737	1.21776074073465	5.58487963464931	5.82657621549478e-05	0.000413909111240551
ENSG00000214021	TTLL3	1.81366276512533	1.82129761997457	1.19212958241686	5.86872465219127e-05	0.000416682557094703
ENSG00000163155	LYSMD1	-1.63562919652181	-1.638731577166	2.36578085640541	5.89507656076269e-05	0.000418332099645234
ENSG00000167183	PRR15L	-3.4577766861594	-3.56118755276833	-0.396157142961318	5.90450882213466e-05	0.000418724096770863
ENSG00000188227	ZNF793	-1.4821874737507	-1.48453204542813	2.55693543259717	5.90684455033159e-05	0.000418724096770863
ENSG00000111816	FRK	-1.51573681814872	-1.51816994109286	2.55187053653269	5.91098486561927e-05	0.000418732522798765
ENSG00000068001	HYAL2	-1.00935547669385	-1.0096984477805	4.59341078700563	5.91320756174218e-05	0.000418732522798765
ENSG00000162236	STX5	-0.963098876953842	-0.963230512550068	5.88530527768468	5.92229657606462e-05	0.000419154837351866
ENSG00000175556	LONRF3	-1.16744014017812	-1.16838427210587	3.40455380909181	5.92828843591842e-05	0.000419357618684272
ENSG00000134369	NAV1	-1.17105173128812	-1.17209262179104	3.2719622491163	5.93647858485366e-05	0.000419715607696665
ENSG00000149503	INCENP	-1.45021055811612	-1.45054317909378	5.27514764226034	5.93973744474484e-05	0.000419724755579125
ENSG00000047932	GOPC	-1.17186864946908	-1.17215025517448	5.13000422922384	5.9826713210786e-05	0.000422536007152744
ENSG00000185269	NOTUM	2.6161763932055	2.66188597773079	-0.370843468224133	6.0031488022955e-05	0.000423759114402038
ENSG00000116525	TRIM62	-1.36155698119312	-1.36364400641588	2.56732420068266	6.02564160902621e-05	0.000424914215332919
ENSG00000184162	NR2C2AP	-1.20599761104127	-1.20670459731578	3.8712814686854	6.02584877395774e-05	0.000424914215332919
ENSG00000146859	TMEM140	-2.19375177402859	-2.21302621942767	0.510996490024495	6.08854795416935e-05	0.00042910985371161
ENSG00000168876	ANKRD49	-1.16619270992551	-1.16724671363219	3.24671797131067	6.09281153833467e-05	0.000429184812773869
ENSG00000144824	PHLDB2	-1.14598493259387	-1.14647244768826	4.31068921136953	6.15751585861472e-05	0.000433514974780791
ENSG00000113163	COL4A3BP	-1.10363243681561	-1.10395496300092	4.83273318622431	6.20157436215466e-05	0.000436387803490127
ENSG00000130305	NSUN5	-0.978615564778393	-0.978732973064941	6.07504308231092	6.26818798862402e-05	0.000440843929226143
ENSG00000166845	C18orf54	-1.64628465010439	-1.65050344470924	1.952886655954	6.29700861513677e-05	0.000442638781688754
ENSG00000164048	ZNF589	-2.54779023352378	-2.5775862408256	0.305423374731303	6.31304231676567e-05	0.000443533386864647
ENSG00000142065	ZFP14	-1.96521826531976	-1.97443178152227	1.24956227520667	6.32356882046525e-05	0.000444040340419266
ENSG00000172728	FUT10	-2.07047701486306	-2.08538137934246	0.720745950809833	6.36313082973281e-05	0.000446584566658171
ENSG00000157224	CLDN12	-1.15803685228077	-1.15835209998284	4.94859208074122	6.3667663101075e-05	0.000446606013342896
ENSG00000136327	NKX2-8	-2.27397503066944	-2.30045424526744	0.180369545926063	6.45787112759619e-05	0.000452759893169472
ENSG00000174599	TRAM1L1	-2.55371470767944	-2.58142057122571	0.40589708025426	6.51370525569905e-05	0.000456435814469361
ENSG00000139874	SSTR1	-1.59117362061091	-1.59573706684208	1.7771890656716	6.53866151232413e-05	0.000457945316988466
ENSG00000124659	TBCC	-1.32019100614619	-1.32057152112614	4.90831044080175	6.56495604221317e-05	0.000459546922954922
ENSG00000168301	KCTD6	-1.84062714994162	-1.84741552303096	1.52809563038672	6.62798127260514e-05	0.000463666423492982
ENSG00000185947	ZNF267	-1.18923546996983	-1.19042308819644	3.11045078292287	6.63072025245705e-05	0.000463666423492982
ENSG00000085185	BCORL1	-1.3765045103341	-1.37701604550663	4.56745884710354	6.74259324148216e-05	0.000471243671468258
ENSG00000105880	DLX5	-2.98891453215445	-3.04666643477648	-0.112400361721219	6.82697814987328e-05	0.00047689286951094
ENSG00000188295	ZNF669	-1.68672415929484	-1.69273646650682	1.51033070448524	6.90642461761432e-05	0.000482043990739597
ENSG00000142684	ZNF593	-1.05547905362123	-1.05590920458179	4.34289831632091	6.90790747242399e-05	0.000482043990739597
ENSG00000181690	PLAG1	-1.53097346547039	-1.53537290015708	1.74823143971513	6.9294647057047e-05	0.000483296831164386
ENSG00000180251	SLC9A4	-1.14606059998163	-1.14682119345901	3.67905804685191	6.94864188815339e-05	0.00048417206572884
ENSG00000184113	CLDN5	2.725069163523	2.74412867369108	0.870774185079316	6.94923372001206e-05	0.00048417206572884
ENSG00000083223	ZCCHC6	-1.06415269269228	-1.06459304883464	4.32774866851438	7.00428228291861e-05	0.000487754070501061
ENSG00000132334	PTPRE	-1.66914851828076	-1.67369913952465	1.8688753908361	7.01285620833967e-05	0.00048787353438525
ENSG00000167967	E4F1	-1.39876740988696	-1.39947410260874	4.13138815502635	7.01327299653118e-05	0.00048787353438525
ENSG00000155275	TRMT44	-1.58158231677799	-1.58495829032195	2.17516760480056	7.04378404219352e-05	0.000489741998827887
ENSG00000137959	IFI44L	-1.42992670994238	-1.43083102780079	3.827565323068	7.0521809579839e-05	0.000490071766883317
ENSG00000188283	ZNF383	-2.10420668106276	-2.11451517845142	1.24577778527652	7.05907508530867e-05	0.000490296815350388
ENSG00000144802	NFKBIZ	-1.39942655314093	-1.4006371634637	3.37790892150812	7.11976775759529e-05	0.000494256341433065
ENSG00000179456	ZNF238	1.41662613254737	1.41857017269985	2.65626345384258	7.12685073051958e-05	0.000494492095177075
ENSG00000086730	LAT2	2.49489115048371	2.52250994119532	0.149790732624231	7.15119781434778e-05	0.000495924845325917
ENSG00000049768	FOXP3	1.98586354629692	1.99275330266752	1.52613335978946	7.16204850053853e-05	0.000496252697169277
ENSG00000127580	WDR24	-1.11157060690536	-1.11210014741105	4.13534944706124	7.16332554219893e-05	0.000496252697169277
ENSG00000165757	KIAA1462	-1.44770740079269	-1.45072224226168	2.16214297290313	7.22796046111513e-05	0.00050047189315682
ENSG00000155256	ZFYVE27	-1.12258074362688	-1.12326869762188	3.78202803510353	7.31023512384802e-05	0.000505907499902217
ENSG00000120075	HOXB5	-1.02061358474579	-1.02090014640141	4.86683806817072	7.34219748965275e-05	0.00050785741480775
ENSG00000168209	DDIT4	-1.03040339099631	-1.0307030317619	4.8203218870439	7.39836598385457e-05	0.000511478786471431
ENSG00000164169	PRMT10	-1.49689014110773	-1.50055676121486	1.95728612892592	7.4987126245275e-05	0.000518149066049268
ENSG00000169641	LUZP1	-1.1852525212794	-1.18568035228605	4.5558574578635	7.53423526038211e-05	0.000520335547436894
ENSG00000160460	SPTBN4	1.70392526405299	1.71120293015223	1.13405880506321	7.56665165612083e-05	0.000522100369803567
ENSG00000142945	KIF2C	-0.981338858813215	-0.981467440553464	5.95074928009065	7.56757470100011e-05	0.000522100369803567
ENSG00000174276	ZNHIT2	-1.32923753578444	-1.32983335177443	4.28115389413241	7.58339832648761e-05	0.00052292307637456
ENSG00000120149	MSX2	1.65394018025128	1.65822401092268	1.82389932335702	7.60797644640207e-05	0.000524348304723251
ENSG00000163293	NIPAL1	-1.1966771248739	-1.19792002902144	3.05931230508308	7.61649931813205e-05	0.00052466609581298
ENSG00000160685	ZBTB7B	-1.11950921329149	-1.11970203777164	5.59074232103926	7.73974042393088e-05	0.000532881922822182
ENSG00000186787	SPIN2B	-1.29887989715201	-1.30061860468376	2.73425581403934	7.75019431336337e-05	0.000533327891897535
ENSG00000241058	NSUN6	-1.79264646069389	-1.79934367162227	1.4854935810248	7.76290640133564e-05	0.000533928721306223
ENSG00000126947	ARMCX1	-1.28477284869209	-1.28626036322052	2.93421302121073	7.80038500505393e-05	0.000536231489942508
ENSG00000130287	NCAN	2.79577002170155	2.85964109034173	-0.616798822259511	7.86505537781584e-05	0.000540400218889682
ENSG00000169908	TM4SF1	-1.51159745782176	-1.51481776511085	2.15175563030036	7.89040963456757e-05	0.00054186469031654
ENSG00000067334	DNTTIP2	-0.955632381096028	-0.955725182014136	6.37448349119984	7.91307647307092e-05	0.000543143201928491
ENSG00000159556	ISL2	-2.19050177986151	-2.20976966237457	0.510473467804858	7.95369295018175e-05	0.000545651815078453
ENSG00000168505	GBX2	3.0173477055063	3.07560705143064	-0.314214351321201	7.97720009929295e-05	0.000546984702104893
ENSG00000114933	INO80D	-1.24323875168866	-1.24447069652583	3.14114748572421	8.03965009784767e-05	0.000550985115545902
ENSG00000146834	MEPCE	-1.13162012107661	-1.13169019534435	7.06272098487647	8.11933963310101e-05	0.000556162324612619
ENSG00000165671	NSD1	-1.0450287553778	-1.04522569293232	5.44480914663415	8.24039768192457e-05	0.00056416648141895
ENSG00000234284	ZNF879	-2.31240463264303	-2.33320098366623	0.537433650698086	8.31348069953889e-05	0.000568660059768963
ENSG00000064218	DMRT3	-1.67800291527711	-1.68111996134676	2.40587658752568	8.31451220703054e-05	0.000568660059768963
ENSG00000170776	AKAP13	-1.13001424791561	-1.13024816927171	5.33225781411186	8.36398746535618e-05	0.000571752292993665
ENSG00000135999	EPC2	-1.09976758623454	-1.10024696120203	4.26173117559238	8.37401936190689e-05	0.000572146447691774
ENSG00000185684	EP400NL	-1.9838355677086	-1.99829815178676	0.664487423552556	8.38238924108285e-05	0.000572426703163967
ENSG00000254726	MEX3A	-1.56503153619138	-1.56812182956617	2.27942298698218	8.39659478866019e-05	0.000573104983743056
ENSG00000185838	GNB1L	-1.59280472136854	-1.59543232063258	2.53424388955056	8.4415610354342e-05	0.000575881061074484
ENSG00000152977	ZIC1	-3.81666403245481	-4.02069446075449	-0.852780192524302	8.46111564641288e-05	0.00057692162201164
ENSG00000123700	KCNJ2	2.67186431444012	2.72240825979339	-0.447698179961764	8.48257137886019e-05	0.000578050762621961
ENSG00000084234	APLP2	0.922764637060764	0.922774469426992	9.54885317242054	8.48629549360753e-05	0.000578050762621961
ENSG00000140987	ZNF434	-1.13148070699188	-1.13254898631388	3.17570322171562	8.5098705626066e-05	0.000579362355257257
ENSG00000089335	ZNF302	-1.21116275664736	-1.21199476670711	3.64642535301517	8.57348969810875e-05	0.000583397482653651
ENSG00000033170	FUT8	-1.18111055513108	-1.1821737330627	3.25876604510261	8.58362626019363e-05	0.000583791051732844
ENSG00000177200	CHD9	-1.16363785691188	-1.16457314188033	3.4129105206934	8.63298777464442e-05	0.000586850643859761
ENSG00000177302	TOP3A	-1.04495131042367	-1.04544472972249	4.13293766432772	8.68776787840434e-05	0.000590275292731302
ENSG00000143179	UCK2	-0.964558765043136	-0.964710397757431	5.68538128860826	8.74564670530471e-05	0.000593906904362262
ENSG00000104064	GABPB1	-1.11851715572962	-1.11912718339259	3.94778775911822	8.75283129778307e-05	0.000594093994766531
ENSG00000122687	FTSJ2	-0.993667383926116	-0.993892854124637	5.16704171813909	8.83463852699207e-05	0.000599343307658157
ENSG00000245680	ZNF585B	-1.22650864885911	-1.22769546670723	3.16786732146801	8.93057389672865e-05	0.000605545283634604
ENSG00000184481	FOXO4	1.24989421540815	1.25089174895362	3.38416020385444	8.96155550636581e-05	0.000607338971457192
ENSG00000161277	THAP8	-1.48904155781801	-1.49248869356923	2.03164399624243	8.98802103635192e-05	0.000608824940098747
ENSG00000155096	AZIN1	-0.988966137376926	-0.989105850707569	5.84435207680064	9.02573282849565e-05	0.000611070816233133
ENSG00000215014	AL645728.1	2.87386291140358	2.89998450057789	0.583588332963102	9.05987660416601e-05	0.000613072981912586
ENSG00000164168	TMEM184C	-1.10293505189477	-1.10360176305866	3.8002451863145	9.08863870570579e-05	0.000614709139288583
ENSG00000129347	KRI1	-1.04257120031328	-1.04271285440395	5.91148647020709	9.13068374598364e-05	0.000617241584683128
ENSG00000182504	CEP97	-1.25229850998598	-1.25417240897784	2.56520206700175	9.20223159898609e-05	0.000621764887685649
ENSG00000132530	XAF1	-1.37872192328332	-1.37930414198548	4.38334816465294	9.34219898027582e-05	0.000630904192968073
ENSG00000111877	MCM9	-1.26348910527333	-1.264404070355	3.5846038022601	9.57008530502094e-05	0.000645917349452786
ENSG00000155621	C9orf85	-1.12380995065063	-1.12486443677471	3.18299845270255	9.57414025284923e-05	0.000645917349452786
ENSG00000132205	EMILIN2	-1.28658507265575	-1.28818508628676	2.83364825665071	9.61552369387851e-05	0.000648095343494702
ENSG00000136108	CKAP2	-1.13905425704424	-1.1395329103575	4.32629931841791	9.61608808197478e-05	0.000648095343494702
ENSG00000168386	FILIP1L	-2.15044139825949	-2.16861703902425	0.547544666265841	9.65804999350432e-05	0.000650337478773879
ENSG00000132604	TERF2	-1.12963967080867	-1.1305916556651	3.33396795009363	9.66194061759919e-05	0.000650337478773879
ENSG00000254221	PCDHGB1	1.07165723795277	1.07199206489882	4.70032577320809	9.66390243957904e-05	0.000650337478773879
ENSG00000172273	HINFP	-1.12807958610925	-1.1289807004879	3.41147066791767	9.74542563166197e-05	0.000655494727040373
ENSG00000228594	C1orf233	1.01691317193095	1.01724248414105	4.63783763562234	9.97760922643699e-05	0.000670551272701257
ENSG00000118058	MLL	-1.30391769268129	-1.30436812928536	4.651626988875	9.98319331340432e-05	0.000670551272701257
ENSG00000127399	LRRC61	-1.05877800889021	-1.05904983137835	5.00287971671995	9.98427446752467e-05	0.000670551272701257
ENSG00000196597	ZNF782	-1.89945636534276	-1.91092346545004	0.882127830527686	0.000101939179288143	0.000684288424731015
[truncated: 11,414 more rows]

## Sheet: Table S5
Table S5: Results from Reactome Pathway analysis for up-regulated genes in CBL0137-treated cells. The genes with FDR < 0.05 and logFC > 0 (i.e. up-regulated in treated group) were used for the analysis.
ID	Description	GeneRatio	BgRatio	pvalue	p.adjust	qvalue	geneID	Count
R-HSA-1474244	Extracellular matrix organization	44/397	301/10654	3.71249579807206e-15	3.68279583168749e-12	3.50537761144278e-12	3386/4017/7087/650/7057/3918/1311/4811/1515/1463/8785/3688/351/1514/3693/5118/8174/6696/8754/4320/55214/1508/4148/4312/7148/5034/3655/3912/7837/2335/80781/5654/4680/4053/440387/1287/1291/2192/3695/375790/8751/4319/64386/1509	44
R-HSA-381426	Regulation of Insulin-like Growth Factor (IGF) transport and uptake by Insulin-like Growth Factor Binding Proteins (IGFBPs)	22/397	125/10654	1.02772891212621e-09	5.09753540414599e-07	4.85196228514321e-07	7425/147111/334/10618/351/7184/6696/5265/4148/4312/5034/3912/3483/54587/2335/11167/348/5768/4240/335/3481/3485	22
R-HSA-8957275	Post-translational protein phosphorylation	18/397	108/10654	8.35697696431013e-08	2.76337371619855e-05	2.6302485392934e-05	7425/147111/334/10618/351/7184/6696/5265/4148/5034/3912/54587/2335/11167/348/5768/4240/335	18
R-HSA-1474228	Degradation of the extracellular matrix	20/397	140/10654	2.23707077454648e-07	5.54793552087528e-05	5.28066443360051e-05	3918/4811/1515/1514/6696/8754/4320/1508/4312/3912/2335/80781/5654/440387/1287/1291/8751/4319/64386/1509	20
R-HSA-216083	Integrin cell surface interactions	15/397	85/10654	4.71377461912784e-07	9.35212884434964e-05	8.90159122812142e-05	3386/7087/7057/1311/3688/3693/8174/6696/3655/2335/80781/1287/1291/3695/375790	15
R-HSA-3000178	ECM proteoglycans	13/397	76/10654	3.96355786270452e-06	0.00065530823330048	0.000623738842604553	1311/1463/8785/3688/351/3693/4148/7148/3912/2335/1287/1291/375790	13
R-HSA-977606	Regulation of Complement cascade	10/397	47/10654	6.93740926106952e-06	0.000983129998140137	0.000935767835666069	1191/629/716/5199/728/3426/4179/5627/733/1380	10
R-HSA-2022090	Assembly of collagen fibrils and other multimeric structures	11/397	61/10654	1.30575422334038e-05	0.00161913523694207	0.0015411336030741	4017/3918/1515/1514/5118/1508/3655/7837/80781/1287/1291	11
R-HSA-1474290	Collagen formation	13/397	90/10654	2.657396097103e-05	0.00266658437355109	0.00253812201090336	4017/3918/1515/1514/5118/55214/1508/5034/3655/7837/80781/1287/1291	13
R-HSA-1236977	Endosomal/Vacuolar pathway	5/397	11/10654	2.68808908624102e-05	0.00266658437355109	0.00253812201090336	1515/1514/3106/3107/3105	5
R-HSA-166658	Complement cascade	10/397	58/10654	4.84783596454423e-05	0.00437186661529807	0.00416125249779538	1191/629/716/5199/728/3426/4179/5627/733/1380	10
R-HSA-1679131	Trafficking and processing of endosomal TLR	5/397	13/10654	7.03831336378027e-05	0.00581833904739169	0.00553804130465869	1515/1514/7184/1508/5641	5
R-HSA-3000157	Laminin interactions	7/397	30/10654	9.15660623658485e-05	0.00698719491284013	0.00665058768762479	3918/4811/3688/3655/3912/80781/1287	7
R-HSA-1442490	Collagen degradation	10/397	64/10654	0.000115312160475908	0.00817069022800722	0.00777706826668344	1514/8754/4320/1508/4312/80781/1287/1291/4319/1509	10
R-HSA-419037	NCAM1 interactions	8/397	42/10654	0.000134258198162334	0.00887894217180238	0.00845120026327116	5623/4902/8913/2668/1463/1287/1291/375790	8
R-HSA-1592389	Activation of Matrix Metalloproteinases	7/397	33/10654	0.00017445785718149	0.0108163871452524	0.0102953090718287	1515/4320/4312/80781/440387/4319/64386	7
R-HSA-6798695	Neutrophil degranulation	34/397	480/10654	0.000234216717548898	0.0136672343416768	0.0130088170675765	2517/83716/80301/2934/3916/290/4125/5660/2548/1508/5199/5265/728/3106/1075/3107/968/10159/4680/3934/23218/5768/2799/2990/2512/1522/3074/1650/6947/175/64386/1509/10577/29952	34
R-HSA-3000171	Non-integrin membrane-ECM interactions	9/397	59/10654	0.000304392639099996	0.016277574773509	0.0154934046814915	7057/3918/3688/3693/3655/3912/2335/1287/375790	9
R-HSA-114608	Platelet degranulation	14/397	129/10654	0.000311768065218419	0.016277574773509	0.0154934046814915	7057/1191/334/351/1893/5660/7044/5265/2316/2335/5627/5768/335/3481	14
R-HSA-2022377	Metabolism of Angiotensinogen to Angiotensins	5/397	18/10654	0.000401513814545986	0.0199150852014809	0.0189556785077763	290/10159/183/1522/1509	5
R-HSA-76005	Response to elevated platelet cytosolic Ca2+	14/397	134/10654	0.00046144873629779	0.0217979593527337	0.0207478454365472	7057/1191/334/351/1893/5660/7044/5265/2316/2335/5627/5768/335/3481	14
R-HSA-375165	NCAM signaling for neurite out-growth	9/397	63/10654	0.000502807284971201	0.0219435711327087	0.0208864423875634	5623/4902/8913/2668/57731/1463/1287/1291/375790	9
R-HSA-2206281	Mucopolysaccharidoses	4/397	11/10654	0.000508772314568851	0.0219435711327087	0.0208864423875634	3423/4669/2799/2990	4
R-HSA-397014	Muscle contraction	18/397	209/10654	0.000811903331644666	0.0335586710413129	0.031941986337073	58/4880/482/3759/487/3693/3710/489/5566/8557/476/444/816/7431/4703/8291/9254/72	18
R-HSA-5578775	Ion homeostasis	8/397	56/10654	0.00102525811619565	0.0406822420506436	0.0387223802201054	482/487/3710/489/5566/476/444/816	8
R-HSA-1566948	Elastic fibre formation	7/397	45/10654	0.00126134417084013	0.0414957660754615	0.0394967128286174	4017/650/3688/3693/2335/4053/2192	7
R-HSA-2644602	Signaling by NOTCH1 PEST Domain Mutants in Cancer	8/397	58/10654	0.00129674268985817	0.0414957660754615	0.0394967128286174	28514/23493/54567/3065/23462/9612/10013/6500	8
R-HSA-2644603	Signaling by NOTCH1 in Cancer	8/397	58/10654	0.00129674268985817	0.0414957660754615	0.0394967128286174	28514/23493/54567/3065/23462/9612/10013/6500	8
R-HSA-2644606	Constitutive Signaling by NOTCH1 PEST Domain Mutants	8/397	58/10654	0.00129674268985817	0.0414957660754615	0.0394967128286174	28514/23493/54567/3065/23462/9612/10013/6500	8
R-HSA-2894858	Signaling by NOTCH1 HD+PEST Domain Mutants in Cancer	8/397	58/10654	0.00129674268985817	0.0414957660754615	0.0394967128286174	28514/23493/54567/3065/23462/9612/10013/6500	8
R-HSA-2894862	Constitutive Signaling by NOTCH1 HD+PEST Domain Mutants	8/397	58/10654	0.00129674268985817	0.0414957660754615	0.0394967128286174	28514/23493/54567/3065/23462/9612/10013/6500	8
R-HSA-2024101	CS/DS degradation	4/397	14/10654	0.00141185099967078	0.0437673809897941	0.0416588929837068	1463/10675/3423/3074	4

## Sheet: Table S6
Table S6: Results from Reactome Pathway analysis for down-regulated genes in CBL0137-treated cells. The genes with FDR < 0.05 and logFC < 0 (i.e. down-regulated in treated group) were used for the analysis.
ID	Description	GeneRatio	BgRatio	pvalue	p.adjust	qvalue	geneID	Count
R-HSA-73894	DNA Repair	74/1484	334/10654	2.2943110597402e-05	0.0146860744016357	0.0137688042063939	64858/51514/2188/10714/165918/580/7398/641/55247/55183/151987/890/9156/8930/54778/83932/9682/7516/80010/51455/54936/1022/2072/8554/25898/146956/83990/6047/79728/8178/84126/5433/93973/9100/25/5810/3014/64421/7316/10524/2033/9937/54891/7156/7014/79913/91442/5429/56852/5893/57697/6996/91603/2178/5981/2187/55775/5984/54617/80198/10038/2237/2070/54962/9025/3981/84464/3838/27343/675/2138/2956/7507/5395	74
R-HSA-5675482	Regulation of necroptotic cell death	10/1484	18/10654	4.01296243596067e-05	0.0146860744016357	0.0137688042063939	8772/330/7186/331/841/7316/8797/8737/355/329	10
R-HSA-400206	Regulation of lipid metabolism by Peroxisome proliferator-activated receptor alpha (PPARalpha)	33/1484	119/10654	5.56933347378775e-05	0.0146860744016357	0.0137688042063939	27063/55090/9440/4800/96764/2274/9969/6837/57761/10891/9443/4899/112950/10001/54797/3157/9412/3156/6667/196/9572/25942/2033/26230/80205/29079/8202/1024/133522/84246/23179/51003/79718	33
R-HSA-3769402	Deactivation of the beta-catenin transactivating complex	16/1484	42/10654	8.57923690869079e-05	0.0146860744016357	0.0137688042063939	64321/9580/6659/5929/331/90780/7088/283149/57680/7090/6934/7316/83595/8945/324/83439	16
R-HSA-3700989	Transcriptional Regulation by TP53	77/1484	365/10654	9.12630017289622e-05	0.0146860744016357	0.0137688042063939	10769/112858/5371/904/6879/580/641/8445/835/890/9125/9156/4193/90809/246175/4850/1647/4848/54971/80010/51204/51755/1022/6877/7469/6908/83990/8621/5564/57521/8178/1432/147923/2810/84126/5433/4194/51499/5810/9891/7316/79733/55835/51230/80196/10524/2033/9212/54541/7156/23774/1616/891/1263/5876/5984/51422/10848/133746/57103/57459/8797/23112/7159/85456/9337/153129/5728/355/1386/900/144455/27244/9150/5…	77
R-HSA-1989781	PPARA activates gene expression	32/1484	117/10654	9.58285205099588e-05	0.0146860744016357	0.0137688042063939	27063/55090/9440/4800/96764/2274/9969/6837/57761/10891/9443/4899/112950/10001/54797/3157/9412/3156/6667/196/9572/2033/26230/80205/29079/8202/1024/133522/84246/23179/51003/79718	32
R-HSA-6782315	tRNA modification in the nucleus and cytosol	16/1484	43/10654	0.000119138268079915	0.0146860744016357	0.0137688042063939	112858/9836/83480/90353/57570/55039/79691/4234/134637/54920/113179/152992/221078/80324/91801/54901	16
R-HSA-5213460	RIPK1-mediated regulated necrosis	10/1484	20/10654	0.000129844174396631	0.0146860744016357	0.0137688042063939	8772/330/7186/331/841/7316/8797/8737/355/329	10
R-HSA-5218859	Regulated Necrosis	10/1484	20/10654	0.000129844174396631	0.0146860744016357	0.0137688042063939	8772/330/7186/331/841/7316/8797/8737/355/329	10
R-HSA-400253	Circadian Clock	22/1484	70/10654	0.000132153389937223	0.0146860744016357	0.0137688042063939	8553/26224/96764/1385/79365/10891/8204/1408/9572/7316/5187/25819/2033/23411/80205/1628/8945/2908/150094/1453/1386/79718	22
R-HSA-5693532	DNA Double-Strand Break Repair	41/1484	166/10654	0.000135867803547513	0.0146860744016357	0.0137688042063939	10714/165918/580/641/55183/151987/890/9156/9682/7516/80010/2072/146956/83990/6047/79728/84126/25/5810/3014/64421/7316/10524/7156/5429/5893/5981/55775/5984/80198/10038/2237/2070/54962/9025/3981/84464/3838/27343/675/2138	41
R-HSA-2173793	Transcriptional activity of SMAD2/SMAD3:SMAD4 heterotrimer	16/1484	44/10654	0.000163263323087529	0.0157686306742889	0.0147837456368217	4609/904/54778/4089/51592/6667/1030/7316/7050/60436/4088/64750/3726/1024/6498/1875	16
R-HSA-2173796	SMAD2/SMAD3:SMAD4 heterotrimer regulates transcription	13/1484	32/10654	0.000184761769053903	0.0157686306742889	0.0147837456368217	4609/904/54778/4089/6667/1030/7316/7050/60436/4088/3726/1024/1875	13
R-HSA-141424	Amplification of signal from the kinetochores	27/1484	96/10654	0.000198931421458649	0.0157686306742889	0.0147837456368217	54821/81930/91687/5347/79172/1058/151648/81565/10403/55143/1060/220134/5048/3796/54820/147841/25909/9212/55166/3619/11004/79003/57551/5905/5529/2491/8379	27
R-HSA-141444	Amplification of signal from unattached kinetochores via a MAD2 inhibitory signal	27/1484	96/10654	0.000198931421458649	0.0157686306742889	0.0147837456368217	54821/81930/91687/5347/79172/1058/151648/81565/10403/55143/1060/220134/5048/3796/54820/147841/25909/9212/55166/3619/11004/79003/57551/5905/5529/2491/8379	27
R-HSA-6804756	Regulation of TP53 Activity through Phosphorylation	26/1484	92/10654	0.00023827324266533	0.0175919153564475	0.0164931506905209	112858/6879/580/641/8445/890/9156/4193/80010/6877/6908/83990/5564/1432/84126/4194/5810/9891/7316/10524/9212/7156/1263/5984/51422/22974	26
R-HSA-5633007	Regulation of TP53 Activity	39/1484	160/10654	0.000262377014608936	0.0175919153564475	0.0164931506905209	112858/5371/6879/580/641/8445/890/9156/4193/90809/54971/80010/6877/6908/83990/5564/1432/84126/4194/5810/9891/7316/51230/80196/10524/2033/9212/7156/23774/1616/1263/5984/51422/10848/133746/57459/7159/900/22974	39
R-HSA-5693568	Resolution of D-loop Structures through Holliday Junction Intermediates	13/1484	33/10654	0.000266319996985748	0.0175919153564475	0.0164931506905209	580/641/9156/7516/80010/146956/83990/79728/10524/7156/80198/84464/675	13
R-HSA-381340	Transcriptional regulation of white adipocyte differentiation	24/1484	84/10654	0.00034116593730314	0.0210996984667591	0.0197818429253224	688/7026/55090/9440/1052/96764/9969/6837/10891/9443/112950/10001/54797/9412/7124/2033/80205/29079/8202/1024/84246/51003/27332/79718	24
R-HSA-5689896	Ovarian tumor domain proteases	14/1484	38/10654	0.00035491502887736	0.0210996984667591	0.0197818429253224	7189/55432/7128/80124/54764/23586/8767/7316/78990/84282/8737/324/57506/5728	14
R-HSA-5693537	Resolution of D-Loop Structures	13/1484	34/10654	0.000376732463411292	0.0213302332855251	0.01999797888484	580/641/9156/7516/80010/146956/83990/79728/10524/7156/80198/84464/675	13
R-HSA-1362277	Transcription of E2F targets under negative control by DREAM complex	9/1484	19/10654	0.000475680710053736	0.0257083801933588	0.0241026732988951	4609/993/990/4149/132660/286826/55957/1875/91750	9
R-HSA-5685942	HDR through Homologous Recombination (HRR)	20/1484	67/10654	0.00056026885362607	0.0278279776788737	0.0260898839023746	10714/580/641/9156/7516/80010/146956/83990/79728/84126/5810/7316/10524/7156/5429/5981/5984/80198/84464/675	20
R-HSA-1538133	G0 and Early G1	11/1484	27/10654	0.000561708548606365	0.0278279776788737	0.0260898839023746	4609/1859/993/990/890/4149/132660/286826/55957/1875/91750	11
R-HSA-156711	Polo-like kinase mediated events	8/1484	16/10654	0.000630855869678807	0.0281679544912441	0.0264086262726108	993/5347/132660/286826/2033/891/55957/91750	8
R-HSA-6783310	Fanconi Anemia Pathway	14/1484	40/10654	0.00064968501084318	0.0281679544912441	0.0264086262726108	64858/2188/7398/2072/146956/84126/7316/9937/91442/57697/2178/2187/80198/84464	14
R-HSA-6791312	TP53 Regulates Transcription of Cell Cycle Genes	16/1484	49/10654	0.000662619461308497	0.0281679544912441	0.0264086262726108	10769/890/9125/246175/4850/1647/4848/2810/79733/55835/2033/891/1263/85456/9337/144455	16
R-HSA-1834949	Cytosolic sensors of pathogen-associated DNA	19/1484	63/10654	0.000663332822333755	0.0281679544912441	0.0264086262726108	148022/22954/4792/6737/29110/115004/9533/28512/10623/11128/7316/2033/81844/10621/7098/55703/11277/8737/171568	19
R-HSA-5357786	TNFR1-induced proapoptotic signaling	7/1484	13/10654	0.000796936967346132	0.0326744156611914	0.0306336206322887	8772/7128/7132/7186/841/7124/8737	7
R-HSA-2500257	Resolution of Sister Chromatid Cohesion	31/1484	126/10654	0.000911360848729087	0.0352136947448739	0.0330143001503444	54821/81930/91687/5347/79172/1058/151648/81565/10403/55143/1060/23063/220134/5048/3796/54820/147841/25909/23047/9212/55166/3619/11004/79003/891/10383/57551/5905/5529/2491/8379	31
R-HSA-8868766	rRNA processing in the mitochondrion	6/1484	10/10654	0.000918103058949614	0.0352136947448739	0.0330143001503444	54931/387338/29960/55178/130916/51106	6
R-HSA-5685938	HDR through Single Strand Annealing (SSA)	13/1484	37/10654	0.000965464937391789	0.0358730565799637	0.0336324792334837	580/641/9156/80010/2072/83990/84126/25/5810/10524/7156/5893/5984	13
R-HSA-5357905	Regulation of TNFR1 signaling	12/1484	33/10654	0.00106298494664996	0.0382996697444487	0.0359075297767882	330/7128/7132/7186/90268/331/841/7124/7316/8737/55072/329	12
R-HSA-6804115	TP53 regulates transcription of additional cell cycle genes whose exact role in the p53 pathway remain uncertain	9/1484	21/10654	0.00116482003958722	0.0407344419726236	0.0381902297808937	10769/9125/246175/4850/4848/55835/1263/85456/9337	9
R-HSA-69618	Mitotic Spindle Checkpoint	28/1484	112/10654	0.00121480296750118	0.0412685922388257	0.0386910178220676	54821/81930/91687/5347/79172/1058/151648/81565/10403/55143/1060/220134/5048/3796/54820/147841/25909/9212/55166/3619/11004/79003/57551/5905/5529/10393/2491/8379	28
R-HSA-72306	tRNA processing	27/1484	107/10654	0.00126913507314745	0.0419167111658977	0.0392986562123728	9972/112858/54931/9836/83480/90353/57570/10248/10557/55039/79691/79074/11102/54913/4234/10940/23636/129401/134637/54920/113179/152992/221078/80324/80746/91801/54901	27
R-HSA-75893	TNF signaling	14/1484	43/10654	0.00146313281091436	0.0470179705993831	0.0440812986275479	8772/330/9530/7128/7132/7186/90268/331/841/7124/7316/8737/55072/329	14
R-HSA-73887	Death Receptor Signalling	33/1484	141/10654	0.00158105476903236	0.0494703715889335	0.0463805263270157	8772/10276/330/7189/4792/9530/7128/835/7132/84904/7186/121512/90268/8874/331/841/9181/50650/8767/7124/7316/26230/23263/11214/8797/26084/11108/8737/445328/55072/355/7984/329	33

## Sheet: Table S7
Table S7: GSEA results for gene sets enriched in CBL0137-treated Group. Gene sets sorted by descending normalized enrichment score (NES).
GENE SET NAME	SIZE	ES	NES	NOM p-val	FDR q-val	FWER p-val	RANK AT MAX	LEADING EDGE
HALLMARK_UV_RESPONSE_UP	149	0.27906	1.19759	0.206287	1	0.952	1299	tags=25%, list=10%, signal=27%
HALLMARK_WNT_BETA_CATENIN_SIGNALING	37	0.347493	1.16768	0.324752	1	1	462	tags=19%, list=4%, signal=20%
HALLMARK_COAGULATION	94	0.506424	1.13966	0	1	1	2614	tags=57%, list=20%, signal=71%
HALLMARK_MYOGENESIS	141	0.39457	1.11094	0.380762	1	1	3527	tags=52%, list=27%, signal=70%
HALLMARK_ANGIOGENESIS	27	0.401234	1.10491	0.364	1	1	1930	tags=37%, list=15%, signal=43%
HALLMARK_OXIDATIVE_PHOSPHORYLATION	200	0.503462	1.07843	0.420842	1	1	4112	tags=73%, list=31%, signal=105%
HALLMARK_FATTY_ACID_METABOLISM	137	0.480256	1.06418	0.420842	1	1	3865	tags=62%, list=29%, signal=87%
HALLMARK_KRAS_SIGNALING_UP	149	0.237856	1.0529	0.212425	1	1	960	tags=18%, list=7%, signal=19%
HALLMARK_COMPLEMENT	152	0.277604	1.04257	0.312625	1	1	2261	tags=36%, list=17%, signal=42%
HALLMARK_EPITHELIAL_MESENCHYMAL_TRANSITION	173	0.415445	1.03933	0.302605	1	1	2112	tags=48%, list=16%, signal=56%
HALLMARK_APICAL_JUNCTION	166	0.314234	1.02717	0.477228	0.971107	1	2864	tags=40%, list=22%, signal=51%
HALLMARK_BILE_ACID_METABOLISM	87	0.308488	1.01407	0.521042	0.938166	1	2413	tags=39%, list=18%, signal=48%
HALLMARK_XENOBIOTIC_METABOLISM	151	0.34912	0.96309	0.61523	1	1	2822	tags=42%, list=21%, signal=53%
HALLMARK_ESTROGEN_RESPONSE_LATE	181	0.267073	0.929733	0.505906	1	1	2712	tags=36%, list=21%, signal=45%
HALLMARK_PROTEIN_SECRETION	93	0.307383	0.900707	0.511022	1	1	5015	tags=62%, list=38%, signal=100%
HALLMARK_REACTIVE_OXYGEN_SPECIES_PATHWAY	45	0.332471	0.89298	0.703407	0.964606	1	1840	tags=38%, list=14%, signal=44%
HALLMARK_MYC_TARGETS_V1	197	0.266307	0.864276	0.48723	0.973402	1	4033	tags=48%, list=31%, signal=69%
HALLMARK_GLYCOLYSIS	182	0.264242	0.854643	0.807615	0.938262	1	2385	tags=36%, list=18%, signal=43%
HALLMARK_ADIPOGENESIS	184	0.286887	0.844161	0.807615	0.910358	1	3608	tags=52%, list=27%, signal=71%
HALLMARK_PEROXISOME	90	0.25443	0.818881	0.799599	0.915101	1	2379	tags=34%, list=18%, signal=42%
HALLMARK_PANCREAS_BETA_CELLS	16	0.342658	0.805659	0.801603	0.88913	1	2274	tags=44%, list=17%, signal=53%
HALLMARK_HEDGEHOG_SIGNALING	30	0.22152	0.796443	0.596869	0.86472	1	391	tags=13%, list=3%, signal=14%
HALLMARK_APICAL_SURFACE	35	0.191893	0.759696	0.817121	0.900624	1	2501	tags=29%, list=19%, signal=35%
HALLMARK_HEME_METABOLISM	170	0.142926	0.739152	0.903808	0.879285	1	2031	tags=19%, list=15%, signal=22%
HALLMARK_MTORC1_SIGNALING	195	0.175633	0.71741	0.731463	0.864558	1	3690	tags=36%, list=28%, signal=50%

## Sheet: Table S8
Table S8: GSEA results for gene sets enriched in DMSO-treated Group. Gene sets sorted by descending normalized enrichment score (NES).
GENE SET NAME	SIZE	ES	NES	NOM p-val	FDR q-val	FWER p-val	RANK AT MAX	LEADING EDGE
HALLMARK_MYC_TARGETS_V2	58	-0.5115968	-1.812081	0.0	0.04799998	0.0	2826	tags=38%, list=22%, signal=48%
HALLMARK_UNFOLDED_PROTEIN_RESPONSE	112	-0.26065806	-1.6347804	0.0	0.16567841	0.206	2671	tags=19%, list=20%, signal=23%
HALLMARK_UV_RESPONSE_DN	133	-0.41587144	-1.596217	0.0	0.17418276	0.323	3510	tags=38%, list=27%, signal=52%
HALLMARK_IL6_JAK_STAT3_SIGNALING	66	-0.36203468	-1.5555077	0.0	0.1638661	0.323	2921	tags=30%, list=22%, signal=39%
HALLMARK_E2F_TARGETS	199	-0.3176052	-1.552537	0.0	0.14069298	0.323	4542	tags=37%, list=35%, signal=55%
HALLMARK_G2M_CHECKPOINT	195	-0.48235345	-1.5230744	0.0	0.12524405	0.323	4037	tags=47%, list=31%, signal=66%
HALLMARK_INFLAMMATORY_RESPONSE	139	-0.40200529	-1.4954206	0.0	0.12570478	0.378	2516	tags=30%, list=19%, signal=37%
HALLMARK_INTERFERON_ALPHA_RESPONSE	91	-0.42283264	-1.4779023	0.09561753	0.11599159	0.378	2818	tags=32%, list=21%, signal=40%
HALLMARK_INTERFERON_GAMMA_RESPONSE	171	-0.34149978	-1.4489301	0.099585064	0.12511519	0.468	3128	tags=29%, list=24%, signal=37%
HALLMARK_TNFA_SIGNALING_VIA_NFKB	184	-0.47404912	-1.4358313	0.088176355	0.13453017	0.512	2501	tags=37%, list=19%, signal=45%
HALLMARK_SPERMATOGENESIS	77	-0.26762414	-1.3907182	0.0	0.16537198	0.722	2607	tags=22%, list=20%, signal=27%
HALLMARK_MITOTIC_SPINDLE	195	-0.36443225	-1.3519974	0.21172023	0.19788091	0.722	4159	tags=38%, list=32%, signal=55%
HALLMARK_P53_PATHWAY	189	-0.2864071	-1.2835236	0.0	0.23604488	0.82	2627	tags=25%, list=20%, signal=31%
HALLMARK_ESTROGEN_RESPONSE_EARLY	182	-0.26052693	-1.2077144	0.3181818	0.3300134	0.949	3530	tags=26%, list=27%, signal=35%
HALLMARK_ANDROGEN_RESPONSE	95	-0.19633105	-1.2020984	0.20769231	0.32663286	0.949	3362	tags=21%, list=26%, signal=28%
HALLMARK_DNA_REPAIR	146	-0.24477932	-1.1721121	0.22983871	0.35530043	1.0	2737	tags=21%, list=21%, signal=26%
HALLMARK_IL2_STAT5_SIGNALING	166	-0.23100187	-1.170685	0.30769232	0.34109426	1.0	2414	tags=20%, list=18%, signal=24%
HALLMARK_HYPOXIA	178	-0.24282661	-1.0832729	0.312	0.4511687	1.0	2582	tags=21%, list=20%, signal=26%
HALLMARK_APOPTOSIS	144	-0.21755664	-1.0829742	0.188	0.43635455	1.0	3157	tags=23%, list=24%, signal=30%
HALLMARK_KRAS_SIGNALING_DN	103	-0.2797997	-1.0725669	0.3083004	0.4295616	1.0	3024	tags=27%, list=23%, signal=35%
HALLMARK_TGF_BETA_SIGNALING	53	-0.29152763	-1.0549124	0.44047618	0.45975253	1.0	3222	tags=36%, list=25%, signal=47%
HALLMARK_NOTCH_SIGNALING	31	-0.33309326	-1.0437673	0.5277778	0.45380524	1.0	4606	tags=52%, list=35%, signal=79%
HALLMARK_ALLOGRAFT_REJECTION	121	-0.20759125	-0.91003966	0.48336595	0.6312359	1.0	2428	tags=17%, list=18%, signal=20%
HALLMARK_CHOLESTEROL_HOMEOSTASIS	68	-0.17703956	-0.8018044	0.8023483	0.7772599	1.0	4089	tags=31%, list=31%, signal=45%
HALLMARK_PI3K_AKT_MTOR_SIGNALING	92	-0.15369645	-0.72954786	0.8449612	0.84491944	1.0	3255	tags=18%, list=25%, signal=24%
